# Supplementary material for: Labor market segmentation and the gender wage gap: Evidence from China
Source: PLoS One. 2024 Mar 28;19(3):e0299355. doi: 10.1371/journal.pone.0299355 (PMC10977760; doi:10.1371/journal.pone.0299355)
Supplement: S1 Dataset — (XLS) [file pone.0299355.s003.xls]

## Sheet: Sheet1
Region Code	Year	Working Experience	Working Sector	Industry	Occupation	Income	Hukou	Ethinicity	Gender	Edu	Marriage
510100	2004	34	3	8	4	900	1	1	1	9	1
510623	2004	12	3	11	1	1340	1	1	1	12	1
445281	2004	0	3	3	6	1600	1	1	0	12	1
211200	2004	9	3	11	6	1640	1	1	0	12	1
210600	2004	29	3	11	6	900	1	1	1	14	1
210200	2004	30	3	11	5	680	1	1	0	9	1
510623	2004	2	3	11	8	1580	1	1	0	9	1
510400	2004	29	1	3	6	950	1	1	1	9	1
210300	2004	0	1	9	3	540	1	1	1	16	0
210900	2004	5	3	10	5	300	1	1	0	12	1
210900	2004	9	3	11	5	1309	1	1	0	6	1
210281	2004	16	3	8	4	520	1	1	0	9	1
511300	2004	24	3	11	5	955	1	1	0	12	1
510100	2004	14	3	15	5	844	1	1	0	12	1
510100	2004	22	3	9	3	1350	1	1	0	14	1
211200	2004	0	3	8	4	900	1	1	1	14	0
510100	2004	1	3	11	5	900	1	1	0	9	1
510100	2004	26	3	11	5	900	1	1	1	9	1
210600	2004	6	3	8	4	1000	1	1	0	14	0
510400	2004	4	3	8	4	750	1	1	0	9	1
510400	2004	26	3	10	5	1200	1	1	0	14	1
210200	2004	34	2	3	6	900	1	1	1	9	1
210200	2004	12	3	8	4	1410	1	0	0	12	0
211000	2004	26	2	5	6	840	1	1	1	9	1
511181	2004	5	3	3	3	300	1	1	0	12	0
510123	2004	42	3	13	3	1000	1	1	1	16	1
441400	2004	0	3	8	4	900	1	1	1	9	1
211200	2004	10	1	9	3	780	1	1	1	9	1
511502	2004	5	1	7	5	600	1	1	0	12	0
211200	2004	11	3	8	4	640	1	0	0	9	1
210900	2004	13	3	3	6	430	1	1	0	9	1
210200	2004	33	2	7	6	800	1	1	0	12	1
441900	2004	0	2	7	5	1600	1	1	0	12	0
210900	2004	6	3	8	4	1290	1	1	0	14	0
440923	2004	26	1	11	3	1440	1	1	1	9	1
441900	2004	0	3	8	1	900	1	1	0	12	0
210600	2004	18	2	4	6	1200	1	1	0	12	1
210900	2004	0	3	8	5	1000	1	1	0	12	0
211000	2004	23	1	8	5	500	1	1	0	12	1
210900	2004	2	3	3	6	1130	1	1	1	12	0
210900	2004	13	3	8	5	1225	1	1	0	12	1
210900	2004	17	3	10	5	1560	1	1	0	9	1
510100	2004	8	1	3	6	1025	1	1	1	14	0
441481	2004	0	3	8	4	800	1	1	0	12	1
511300	2004	0	3	11	5	210	1	1	0	12	1
210900	2004	20	3	3	6	1150	1	1	0	9	1
210900	2004	10	3	11	5	778	1	1	0	9	1
310100	2004	17	3	3	3	1360	1	1	0	12	0
510300	2004	0	1	3	1	1500	1	1	1	16	0
211000	2004	1	3	7	8	400	1	1	0	14	0
211224	2004	23	3	8	5	120	1	1	0	9	1
210900	2004	3	1	15	3	424	1	1	1	14	0
210100	2004	18	3	8	6	950	1	1	1	14	1
211200	2004	12	3	8	4	1400	1	1	0	9	1
210900	2004	20	3	10	5	174	1	1	0	9	1
210900	2004	24	3	2	6	900	1	1	0	9	1
210400	2004	34	1	3	6	1200	1	1	1	12	1
440923	2004	24	2	15	3	1164	1	1	0	12	1
211224	2004	23	1	8	3	60	1	1	0	12	1
510100	2004	0	3	11	5	1510	1	1	0	12	1
210400	2004	24	3	11	4	400	1	1	0	9	1
211381	2004	2	3	8	5	300	1	1	0	9	0
211200	2004	25	1	3	6	60	1	1	1	12	1
210200	2004	4	3	3	6	620	1	1	0	14	0
210900	2004	14	3	10	8	1270	1	1	0	9	1
310100	2004	0	1	11	3	1200	1	1	0	12	0
511000	2004	34	3	8	5	1570	1	1	1	6	1
210400	2004	9	3	13	5	1474	1	1	0	12	1
210400	2004	3	3	15	3	1120	1	1	0	12	0
210400	2004	19	3	9	6	600	1	1	0	14	0
210100	2004	5	1	3	6	1200	1	1	1	12	0
211000	2004	29	3	8	8	700	1	1	0	12	1
211400	2004	0	3	11	5	1610	1	1	1	9	0
210200	2004	8	2	3	6	1200	1	1	0	9	1
441200	2004	8	1	13	3	835	1	1	0	12	0
511300	2004	0	3	11	5	620	1	1	0	6	1
510400	2004	9	1	3	1	80	1	1	1	16	1
510500	2004	5	3	8	8	1558	1	1	0	9	1
210800	2004	24	3	3	6	800	1	1	0	9	1
511502	2004	4	3	7	6	840	1	1	1	12	0
440200	2004	1	3	8	6	1500	1	1	1	9	1
510300	2004	5	1	3	6	350	1	1	0	12	0
210900	2004	0	3	8	5	1250	1	1	1	12	0
210200	2004	14	3	8	4	1110	1	1	1	12	1
210900	2004	22	3	11	5	1416	1	1	0	9	1
440200	2004	29	1	8	4	1000	1	1	0	12	1
510400	2004	13	3	11	5	300	1	1	1	12	1
510100	2004	28	3	8	5	1200	1	1	0	12	1
210900	2004	21	3	8	5	860	1	1	0	12	1
210400	2004	10	1	11	1	863	1	0	1	14	1
210600	2004	13	3	8	5	900	1	1	0	9	1
511502	2004	9	3	15	4	1200	1	1	1	9	1
211224	2004	14	3	8	4	1590	1	1	0	9	1
510100	2004	24	1	10	3	403	1	1	0	12	1
210400	2004	11	3	8	5	1150	1	0	0	9	1
513223	2004	6	1	4	3	900	1	0	1	9	0
211381	2004	3	3	3	6	930	1	1	0	9	0
210381	2004	39	3	8	4	1200	1	1	0	6	1
210600	2004	22	3	8	5	500	1	1	0	9	1
510524	2004	0	3	8	5	1350	1	1	0	12	1
211200	2004	3	1	7	3	650	1	1	0	9	1
511000	2004	0	3	3	6	590	1	1	1	12	1
510100	2004	9	2	8	4	1100	1	1	0	12	1
211421	2004	11	1	10	6	1560	1	1	0	9	1
310100	2004	0	2	14	3	800	1	1	0	14	0
510500	2004	12	3	11	5	1230	1	1	0	12	1
510181	2004	23	1	15	3	1360	1	1	0	12	1
510100	2004	25	1	3	6	1425	1	1	1	12	1
440105	2004	5	3	8	5	1000	1	0	0	9	1
210200	2004	3	2	11	3	1110	1	0	0	12	0
510400	2004	17	1	3	6	380	1	1	0	9	1
511502	2004	33	2	5	8	1308	1	1	0	9	1
510400	2004	15	1	5	6	1080	1	1	1	12	1
210900	2004	24	3	6	5	1172	1	0	0	12	1
510400	2004	8	1	1	3	1150	1	1	1	12	1
511181	2004	4	1	11	1	400	1	1	0	12	0
211224	2004	1	1	6	3	1430	1	1	1	14	0
441481	2004	11	3	11	5	1328	1	1	0	9	1
510800	2004	22	1	3	6	1200	1	1	0	9	1
511502	2004	14	3	11	4	950	1	1	1	14	1
440112	2004	0	3	8	4	600	1	1	0	9	1
441900	2004	0	3	13	3	1500	1	1	0	14	0
511181	2004	4	3	11	5	900	1	1	0	12	0
210682	2004	23	3	11	8	1560	1	1	0	9	1
210800	2004	16	1	15	3	1300	1	1	0	9	1
210600	2004	0	3	13	6	1350	1	1	0	14	0
510100	2004	1	3	8	4	300	1	1	0	16	0
510300	2004	32	3	8	4	1800	1	1	1	12	1
310100	2004	12	1	10	5	2400	1	1	0	12	1
210900	2004	21	3	11	5	2247	1	1	0	9	1
440112	2004	7	3	3	6	2300	1	1	0	9	1
210400	2004	6	3	9	3	1800	1	1	0	14	0
210700	2004	25	3	8	5	2300	1	1	0	9	1
210600	2004	24	1	3	6	2181	1	1	0	9	1
511300	2004	30	3	11	5	1800	1	1	1	9	0
210100	2004	0	3	7	5	2200	1	1	0	14	0
511502	2004	6	3	15	1	2050	1	1	1	14	0
510524	2004	0	3	8	5	1800	1	1	0	9	1
510800	2004	41	1	3	6	2080	1	1	1	9	1
440800	2004	13	3	3	6	2400	1	1	0	6	1
210122	2004	18	3	1	7	2170	1	1	1	12	1
210500	2004	21	3	11	5	2130	1	1	0	9	1
510700	2004	13	3	13	8	1916	1	1	0	6	1
510100	2004	34	1	3	6	1975	1	1	1	6	1
211200	2004	15	1	11	5	2160	1	1	0	12	1
310100	2004	18	1	8	4	2200	1	1	0	12	1
440104	2004	18	3	11	5	1650	1	1	0	9	1
440200	2004	12	3	8	5	2250	1	1	0	12	1
510181	2004	5	3	14	8	2200	1	1	0	12	1
510100	2004	23	3	8	4	2400	1	1	1	12	1
211322	2004	1	3	7	5	1810	1	1	1	12	0
210200	2004	2	3	11	5	2000	1	1	0	12	0
210500	2004	36	1	3	6	2162	1	0	1	14	1
210281	2004	29	2	11	5	2220	1	1	0	9	1
510400	2004	18	1	4	1	2027	1	1	0	9	1
210600	2004	24	1	3	6	1800	1	1	1	9	1
510100	2004	6	3	10	5	2230	1	1	0	9	1
440104	2004	0	3	7	6	1870	1	1	1	12	0
510300	2004	5	2	14	1	2087	1	1	0	14	0
210100	2004	28	3	3	1	2030	1	1	0	16	1
510623	2004	17	3	11	5	1650	1	1	0	12	1
210422	2004	11	3	8	4	2400	1	0	0	12	1
210100	2004	16	2	8	3	1800	1	1	0	12	1
210682	2004	20	1	3	6	2076	1	1	0	9	1
510800	2004	25	3	8	4	1942	1	1	1	12	1
210900	2004	17	3	8	4	2140	1	1	0	12	1
210200	2004	24	1	3	6	1910	1	1	1	9	1
210400	2004	21	3	8	4	2150	1	0	0	12	1
210100	2004	2	3	11	5	2400	1	1	1	12	1
310100	2004	10	3	8	4	2000	1	1	1	14	1
511502	2004	4	3	15	5	1700	1	1	0	12	1
210300	2004	3	3	8	4	1667	1	1	1	12	0
210900	2004	29	3	8	4	2330	1	1	0	9	1
210200	2004	2	2	11	5	2300	1	1	1	12	0
510800	2004	3	1	8	4	2195	1	1	0	9	1
210422	2004	25	3	8	8	2260	1	0	0	12	1
210100	2004	39	1	3	6	2400	1	1	1	9	1
511300	2004	16	3	8	2	2140	1	1	0	9	1
510300	2004	26	1	11	6	2276	1	1	0	6	1
211381	2004	32	3	8	5	2078	1	1	0	9	1
211200	2004	21	1	11	5	2160	1	1	0	12	1
210500	2004	34	1	7	5	2146	1	1	1	9	1
210200	2004	30	2	8	5	2310	1	1	0	9	1
211200	2004	23	3	11	6	2100	1	1	1	9	1
510800	2004	3	1	8	4	1880	1	1	0	9	1
510800	2004	6	3	8	4	1786	1	1	0	6	1
210100	2004	0	1	4	5	2100	1	1	1	14	0
211200	2004	15	1	11	5	2240	1	1	0	12	0
513223	2004	16	1	3	6	1850	1	1	1	9	1
211224	2004	15	1	15	3	1840	1	1	0	9	1
513401	2004	7	3	8	4	2400	1	1	0	14	0
210400	2004	23	3	15	5	2305	1	1	0	9	1
210900	2004	23	3	8	4	1676	1	1	0	12	1
210100	2004	6	3	8	5	2120	1	1	0	9	0
510800	2004	42	3	8	8	2165	1	1	1	9	1
210100	2004	19	3	3	6	1780	1	1	0	9	1
211200	2004	24	1	11	5	2160	1	1	0	12	0
210600	2004	6	1	3	6	2192	1	1	0	12	1
510623	2004	28	3	8	4	2294	1	1	0	12	1
211200	2004	28	1	11	5	2160	1	1	0	9	1
511000	2004	34	3	8	4	2400	1	1	1	9	1
210100	2004	5	1	13	1	1736	1	1	0	14	0
211000	2004	33	2	8	6	2259	1	1	0	6	1
210400	2004	0	3	9	5	2400	1	1	0	16	0
210400	2004	19	3	11	5	2400	1	1	0	9	1
310100	2004	30	3	8	5	2000	1	1	0	9	1
511000	2004	3	1	15	5	2240	1	1	1	12	1
210122	2004	24	1	3	6	2325	1	1	1	12	1
510800	2004	14	3	11	5	2200	1	1	0	9	1
210900	2004	27	3	2	6	1980	1	1	1	9	1
510100	2004	2	3	11	8	2150	1	0	0	12	1
210122	2004	14	3	11	5	2370	1	1	0	12	1
511300	2004	33	3	11	5	2170	1	1	1	6	1
511300	2004	29	3	11	5	1710	1	1	0	9	1
441481	2004	0	3	8	5	1921	1	1	1	12	0
510500	2004	32	3	11	8	2280	1	1	1	9	1
510400	2004	25	1	11	3	2400	1	1	1	9	1
440106	2004	0	1	11	3	2140	1	1	1	14	0
210281	2004	25	1	8	4	2380	1	1	0	12	1
511000	2004	2	3	11	5	1740	1	1	0	6	1
210200	2004	0	3	8	5	1800	1	1	1	9	0
210700	2004	20	1	8	4	2302	1	1	0	12	1
210900	2004	16	3	11	5	2247	1	1	0	12	1
510800	2004	16	3	8	4	2063	1	1	0	9	1
210200	2004	0	3	7	5	1700	1	1	1	12	0
510524	2004	6	3	8	4	1950	1	1	0	9	1
441481	2004	36	3	8	4	2263	1	1	1	6	1
210800	2004	11	2	11	6	1993	1	1	1	9	0
211200	2004	16	1	3	6	2320	1	1	1	9	1
513223	2004	21	1	10	5	2060	1	1	0	12	1
510623	2004	36	3	8	4	1846	1	1	0	6	1
510800	2004	19	1	5	6	2360	1	1	0	6	1
510524	2004	11	3	8	5	1950	1	1	1	9	1
211224	2004	15	3	8	5	1960	1	1	0	9	1
440200	2004	33	3	7	5	2400	1	1	1	9	1
510100	2004	25	1	3	6	2193	1	1	0	9	1
211200	2004	8	1	11	5	2160	1	1	0	12	1
210400	2004	27	3	8	4	1950	1	1	0	9	1
210600	2004	17	1	3	6	1800	1	1	1	12	1
440200	2004	0	3	8	6	2100	1	1	0	12	1
210200	2004	0	3	3	6	2400	1	1	1	12	0
211322	2004	15	3	8	8	2330	1	1	1	9	1
210600	2004	5	1	3	6	2400	1	1	0	12	0
210900	2004	20	3	11	6	1695	1	1	0	9	1
310100	2004	0	3	7	3	2200	1	1	1	12	0
510100	2004	27	1	3	3	2120	1	1	0	9	1
210900	2004	19	2	3	6	1721	1	1	1	9	1
210500	2004	7	1	5	6	2190	1	1	1	12	1
210900	2004	24	2	2	3	2022	1	1	0	9	1
441400	2004	0	1	4	3	2100	1	1	0	9	0
510100	2004	29	1	5	6	2373	1	1	0	9	1
511100	2004	29	3	8	6	2304	1	1	1	9	1
440200	2004	14	3	10	5	2200	1	1	0	12	1
513401	2004	33	2	13	1	2400	1	1	0	9	1
441400	2004	21	3	8	6	1800	1	1	1	12	1
441300	2004	23	1	13	3	1750	1	1	0	12	1
210500	2004	26	3	8	4	2400	1	1	0	9	1
511100	2004	25	3	7	6	2400	1	1	1	9	1
210900	2004	20	3	11	5	2020	1	1	0	12	1
211100	2004	28	3	11	5	1981	1	1	0	12	1
511000	2004	29	3	11	5	2400	1	1	0	6	1
210200	2004	0	3	8	5	1800	1	1	0	12	0
210281	2004	14	1	11	3	2580	1	1	0	6	1
510400	2004	27	1	5	1	2528	1	1	0	12	1
511823	2004	23	1	8	4	2885	1	1	0	12	1
510623	2004	19	3	8	5	2460	1	1	0	9	1
510400	2004	14	1	3	6	2440	1	1	0	12	1
210600	2004	39	2	3	6	2520	1	1	1	9	1
511000	2004	29	3	8	4	2420	1	1	0	6	1
210900	2004	18	3	11	5	2430	1	1	0	12	1
440881	2004	9	2	3	6	2840	1	1	0	9	1
210600	2004	24	3	11	8	2700	1	1	0	9	1
210200	2004	18	2	8	4	2800	1	1	0	12	1
510623	2004	3	3	11	5	2560	1	1	1	12	1
211322	2004	10	3	3	6	2600	1	1	0	12	1
440200	2004	0	3	8	5	2650	1	1	1	14	0
210800	2004	0	3	7	1	2500	1	1	0	14	0
210900	2004	4	3	6	5	2736	1	1	0	12	1
513401	2004	27	3	7	5	2800	1	1	1	14	1
210200	2004	24	2	3	6	2674	1	1	0	12	1
210900	2004	7	3	8	4	2540	1	1	0	9	1
210800	2004	27	3	8	5	2800	1	1	0	9	1
210900	2004	24	3	11	5	2700	1	1	0	9	1
210100	2004	0	3	3	5	2850	1	1	0	14	0
510500	2004	9	3	8	4	2815	1	1	0	12	1
211322	2004	29	3	3	6	2540	1	1	0	12	1
210900	2004	34	3	11	5	2520	1	1	1	12	1
510400	2004	18	1	1	6	2603	1	1	0	9	1
210300	2004	26	2	3	6	2690	1	1	0	9	1
511502	2004	22	3	3	6	2680	1	1	0	12	0
511181	2004	36	3	8	5	2790	1	1	1	6	1
210100	2004	14	3	8	4	2530	1	1	0	14	1
210900	2004	28	3	1	7	2890	1	1	1	12	1
510100	2004	26	1	15	5	2520	1	1	1	9	0
510100	2004	3	1	14	3	2600	1	1	0	16	0
211381	2004	20	3	5	6	2520	1	1	1	12	1
510700	2004	4	3	3	4	2700	1	1	1	12	0
211000	2004	1	3	8	4	2810	1	1	0	12	1
210900	2004	27	3	6	5	2880	1	1	0	12	1
210900	2004	16	3	4	6	2458	1	1	1	12	1
510524	2004	11	3	8	5	2750	1	1	0	9	1
440200	2004	19	3	11	5	2700	1	1	1	6	0
510300	2004	12	3	10	5	2800	1	1	0	9	1
510181	2004	31	3	8	8	2470	1	1	1	6	0
510100	2004	26	1	8	4	2700	1	1	1	9	1
210600	2004	36	3	3	6	2750	1	1	1	9	1
210700	2004	26	2	11	5	2520	1	1	0	9	1
441200	2004	16	3	3	3	2800	1	1	0	12	1
511502	2004	18	3	11	5	2480	1	1	1	6	1
441400	2004	0	3	8	4	2500	1	1	0	9	0
510623	2004	35	3	11	3	2860	1	1	0	9	1
210500	2004	32	1	2	6	2650	1	1	1	9	1
511100	2004	0	3	8	4	2550	1	1	0	12	0
211400	2004	0	3	8	4	2460	1	1	0	9	1
210700	2004	0	3	8	4	2650	1	1	0	12	1
210900	2004	24	3	6	5	2644	1	1	0	9	1
210900	2004	22	3	11	5	2620	1	1	1	9	1
210900	2004	2	1	2	6	2612	1	1	1	14	0
210281	2004	21	3	3	6	2740	1	1	0	12	1
510524	2004	1	3	7	6	2860	1	1	1	9	1
210900	2004	22	3	5	6	2560	1	1	1	9	1
510100	2004	4	3	11	6	2700	1	1	1	12	1
210400	2004	2	3	11	5	2530	1	1	0	12	1
441300	2004	1	3	8	5	2590	1	1	1	12	0
210900	2004	5	1	5	3	2460	1	1	0	16	0
510500	2004	26	3	5	3	2448	1	1	0	12	1
210100	2004	23	3	11	3	2590	1	1	0	14	1
211322	2004	15	2	7	6	2750	1	0	0	12	1
510100	2004	6	3	8	4	2500	1	1	0	9	1
511100	2004	1	3	7	3	2600	1	1	1	12	0
440200	2004	32	3	7	5	2569	1	1	1	9	1
510300	2004	19	3	11	5	2700	1	1	0	12	1
210900	2004	14	3	6	5	2508	1	1	0	12	1
211300	2004	5	3	8	4	2830	1	1	0	9	1
210200	2004	20	3	3	8	2760	1	1	0	9	1
510800	2004	6	3	8	4	2790	1	1	1	6	1
210200	2004	11	3	8	5	2510	1	1	0	12	1
510800	2004	5	3	11	5	2600	1	1	1	12	0
210900	2004	2	3	8	4	2580	1	1	0	12	0
211421	2004	20	3	8	4	2600	1	1	0	9	1
510800	2004	34	3	3	3	2410	1	1	0	6	1
210500	2004	4	3	11	8	2565	1	1	0	12	1
510800	2004	1	3	3	6	2820	1	1	0	12	1
440200	2004	1	3	8	4	2750	1	1	0	12	0
510800	2004	1	3	8	6	2585	1	1	1	12	0
210900	2004	4	3	8	5	2600	1	1	0	9	1
210900	2004	21	3	8	4	2551	1	1	0	12	1
211381	2004	2	3	8	5	2460	1	1	0	9	0
210400	2004	28	3	5	6	2780	1	1	1	9	1
310100	2004	37	1	8	3	2880	1	1	1	12	1
513401	2004	24	3	8	5	2567	1	1	1	12	1
511300	2004	0	3	8	4	2418	1	1	0	12	0
510100	2004	23	1	6	1	2454	1	1	1	14	1
510100	2004	20	3	8	5	2750	1	1	0	9	1
210381	2004	18	3	11	5	2460	1	1	0	12	1
511300	2004	21	3	8	5	2550	1	1	0	6	1
211224	2004	12	3	4	5	2460	1	1	0	12	1
511300	2004	27	3	8	4	2600	1	1	0	9	1
511000	2004	9	3	8	3	2640	1	1	0	9	1
510800	2004	26	1	7	6	2860	1	1	0	12	1
210682	2004	8	3	13	8	2600	1	1	1	9	1
211000	2004	23	2	11	5	2464	1	1	1	9	1
210200	2004	23	3	11	3	2460	1	1	0	14	1
210400	2004	21	3	11	5	2590	1	1	1	9	1
210900	2004	6	3	8	5	2560	1	1	0	9	1
511181	2004	26	3	13	5	2800	1	1	0	9	1
210400	2004	21	3	8	4	2430	1	1	0	9	1
211100	2004	1	3	8	5	2585	1	1	1	12	0
510623	2004	9	3	11	3	2568	1	1	0	9	1
211100	2004	11	3	11	5	2450	1	1	0	12	1
210281	2004	16	3	11	5	2800	1	1	0	9	1
211381	2004	17	3	8	5	2434	1	1	1	9	1
441481	2004	26	3	11	5	2650	1	1	0	12	1
441481	2004	19	3	11	5	2635	1	1	0	9	1
510100	2004	30	1	8	3	2500	1	1	1	14	1
210900	2004	11	2	2	6	2715	1	1	0	9	1
210900	2004	25	3	8	4	2750	1	1	0	12	1
210682	2004	29	3	11	5	2806	1	0	0	9	1
511300	2004	31	1	3	6	2723	1	1	1	9	1
210500	2004	23	1	3	6	3142	1	1	0	9	1
511923	2004	3	3	8	8	3170	1	1	0	12	1
510623	2004	32	3	8	4	2987	1	1	0	9	1
210900	2004	12	3	11	5	3030	1	1	0	12	1
510100	2004	16	3	11	5	3140	1	1	0	9	1
511000	2004	13	3	8	4	3230	1	1	0	14	1
211000	2004	6	1	10	3	3140	1	1	0	12	0
210900	2004	19	3	8	4	3050	1	1	0	12	1
310100	2004	31	1	3	6	3175	1	1	0	12	1
211200	2004	12	1	11	5	3100	1	1	0	12	1
511923	2004	34	3	8	5	3270	1	1	1	9	1
310100	2004	0	1	3	3	3100	1	1	1	16	0
510500	2004	32	3	11	5	3000	1	1	0	9	1
510800	2004	17	3	11	5	3090	1	1	0	9	1
211224	2004	21	2	3	6	2914	1	1	0	12	1
210100	2004	2	3	11	5	3150	1	1	0	12	1
210400	2004	2	3	11	5	3190	1	1	1	9	1
210900	2004	28	1	3	6	3249	1	1	0	9	1
210682	2004	26	2	3	6	3293	1	1	0	9	1
511300	2004	6	1	7	5	3000	1	1	0	12	0
513223	2004	6	1	1	1	3007	1	0	0	12	1
510181	2004	1	3	8	8	3050	1	1	0	9	1
511823	2004	29	1	3	6	3150	1	1	1	9	1
510800	2004	7	3	8	4	3000	1	1	0	9	1
440400	2004	4	3	15	5	3250	1	1	1	9	0
210682	2004	14	3	11	4	3200	1	0	0	9	1
510400	2004	20	1	3	6	3023	1	1	1	12	1
513401	2004	1	3	7	4	2950	1	1	0	14	0
440400	2004	9	3	8	6	3000	1	1	1	12	1
210900	2004	15	3	6	5	2988	1	1	0	9	1
211224	2004	24	2	12	6	3139	1	1	0	12	1
510300	2004	11	3	3	6	3290	1	1	0	9	1
510524	2004	6	3	8	4	3000	1	1	1	9	1
511502	2004	10	1	7	5	3000	1	1	1	6	1
510623	2004	28	3	7	6	3207	1	1	1	9	1
510100	2004	28	2	3	5	3020	1	1	1	9	1
210400	2004	28	2	3	6	3070	1	1	0	9	1
210281	2004	10	3	8	4	3142	1	1	0	12	1
210900	2004	20	3	11	5	3000	1	1	0	12	1
211000	2004	13	3	11	8	3132	1	1	0	12	1
210200	2004	9	1	12	1	3250	1	1	0	14	0
210200	2004	29	1	7	1	3240	1	1	1	9	1
510800	2004	3	1	3	6	3250	1	1	0	6	1
210600	2004	25	3	8	4	3222	1	1	0	9	1
441200	2004	29	3	11	8	3150	1	1	0	6	1
211381	2004	26	3	8	5	3000	1	1	0	12	1
510123	2004	18	3	8	4	2900	1	1	0	9	1
210800	2004	22	3	3	6	3100	1	1	0	9	1
211200	2004	20	1	11	5	3036	1	1	0	12	1
510100	2004	10	3	13	8	2980	1	1	0	12	1
211200	2004	9	3	11	5	3000	1	1	1	9	0
441481	2004	2	3	12	1	3200	1	1	1	12	0
211000	2004	24	2	8	5	2960	1	1	0	12	1
210600	2004	24	3	8	4	3126	1	1	0	12	1
440500	2004	19	1	3	6	2930	1	1	1	9	1
440112	2004	0	3	8	5	3000	1	1	1	12	0
510100	2004	30	2	3	6	3130	1	1	1	12	1
210500	2004	20	3	11	5	2968	1	1	0	9	1
211421	2004	18	1	7	6	3100	1	1	1	9	0
210900	2004	29	3	11	5	3110	1	1	0	14	1
440200	2004	33	1	3	6	3217	1	1	1	9	1
210600	2004	27	1	8	6	3017	1	1	0	9	1
211300	2004	13	3	11	5	3200	1	1	1	9	1
510100	2004	5	1	8	4	3200	1	1	1	12	0
310100	2004	6	3	7	6	3000	1	1	0	12	1
511100	2004	35	2	3	6	3000	1	1	1	9	1
510100	2004	0	1	3	6	3148	1	1	1	9	1
210100	2004	4	1	3	3	3200	1	1	0	16	1
511000	2004	29	3	8	5	3240	1	1	0	9	1
510623	2004	21	1	11	5	3026	1	1	0	12	1
211400	2004	3	1	15	3	3196	1	1	0	14	0
210900	2004	24	3	11	5	3000	1	1	0	12	1
511100	2004	23	3	3	6	3035	1	1	0	12	1
510524	2004	29	3	8	5	2911	1	1	1	9	1
210900	2004	30	3	11	5	3250	1	1	0	12	1
210800	2004	25	1	15	3	3230	1	1	0	9	1
511300	2004	9	3	8	5	3000	1	1	1	12	0
511502	2004	14	1	15	2	3250	1	1	0	9	1
211200	2004	17	1	11	5	2990	1	1	0	9	1
211200	2004	6	1	15	3	3250	1	1	1	12	0
210300	2004	19	3	1	7	3002	1	1	1	12	1
210300	2004	3	3	8	5	3200	1	1	0	14	0
510100	2004	4	3	8	3	3000	1	1	0	12	1
210400	2004	24	3	10	5	3096	1	0	0	12	1
510800	2004	30	1	7	6	3100	1	1	1	12	1
210500	2004	21	2	5	6	3120	1	1	0	9	1
210400	2004	22	3	15	5	2976	1	1	0	12	0
210900	2004	16	1	15	3	3230	1	0	0	14	1
210300	2004	1	3	8	5	3000	1	1	0	9	0
511823	2004	15	1	15	3	3216	1	1	1	16	1
511502	2004	3	3	11	8	3080	1	1	1	6	1
211000	2004	1	3	8	5	3200	1	1	1	12	0
510100	2004	23	1	6	1	3174	1	1	0	14	1
211200	2004	25	1	11	5	3136	1	1	0	9	1
210700	2004	8	1	13	6	3228	1	1	1	12	0
210900	2004	24	3	6	5	3120	1	1	0	12	1
510400	2004	0	1	3	6	3195	1	1	1	12	0
510100	2004	7	3	10	4	2960	1	1	0	12	1
210100	2004	13	3	8	4	3010	1	1	0	9	1
511502	2004	23	3	13	8	2900	1	1	1	9	1
510800	2004	24	3	7	5	3283	1	1	1	9	1
210200	2004	9	3	8	5	3000	1	1	1	16	0
210900	2004	8	3	3	6	3016	1	1	0	12	1
210400	2004	24	3	8	4	3000	1	1	0	9	1
511100	2004	0	3	8	4	3200	1	1	1	14	0
211400	2004	1	3	8	4	3000	1	1	0	9	1
510623	2004	18	3	8	4	3250	1	1	0	6	1
210900	2004	19	3	11	5	2970	1	1	0	9	1
511923	2004	8	2	4	3	2900	1	1	1	9	1
510800	2004	34	3	8	4	2910	1	1	0	6	1
510800	2004	3	1	5	6	2998	1	1	1	6	1
210500	2004	22	2	7	3	3020	1	1	0	9	1
210100	2004	1	3	11	3	3000	1	1	0	16	0
211100	2004	8	3	8	5	3050	1	0	0	9	1
510800	2004	6	1	3	1	2910	1	1	0	12	1
210100	2004	1	3	7	5	3000	1	0	1	12	0
211000	2004	10	3	11	5	2959	1	1	0	12	1
513223	2004	12	3	8	4	3240	1	0	0	12	1
441200	2004	19	1	11	5	3200	1	1	0	12	1
210900	2004	25	3	11	5	3020	1	1	1	12	1
211000	2004	6	2	10	5	3100	1	1	0	12	1
510123	2004	5	3	8	4	3293	1	1	0	6	1
440881	2004	28	1	8	4	3210	1	1	0	12	1
511300	2004	35	3	8	4	2900	1	1	1	9	1
441300	2004	0	3	8	5	3130	1	1	0	9	1
211224	2004	26	1	3	3	2930	1	1	1	12	1
210700	2004	34	3	11	3	3600	1	1	0	14	1
210422	2004	35	2	3	6	3600	1	0	0	12	1
440881	2004	17	1	3	1	3542	1	1	0	12	1
210900	2004	2	3	11	5	3500	1	1	1	12	1
210700	2004	29	1	3	3	3600	1	1	0	9	1
510800	2004	18	3	11	5	3490	1	1	0	9	1
210422	2004	5	3	11	8	3600	1	0	0	12	1
211322	2004	15	2	3	6	3600	1	1	0	12	1
510100	2004	26	2	3	3	3466	1	1	0	9	1
210122	2004	38	1	15	3	3600	1	0	0	9	1
441400	2004	17	3	8	4	3400	1	1	0	6	1
511300	2004	24	1	15	5	3600	1	1	0	9	1
211400	2004	13	1	11	5	3440	1	1	0	12	1
510500	2004	25	3	8	5	3330	1	1	0	12	1
441200	2004	16	3	11	3	3430	1	1	1	12	1
211300	2004	22	1	11	5	3600	1	1	0	12	1
211322	2004	15	3	11	6	3470	1	1	0	9	1
210100	2004	8	3	11	5	3420	1	1	1	14	1
210700	2004	36	3	11	5	3400	1	1	1	9	1
210900	2004	21	3	11	5	3407	1	1	0	12	1
510100	2004	2	1	11	5	3458	1	1	0	12	1
210600	2004	17	1	3	1	3600	1	1	1	14	1
511502	2004	7	1	15	5	3394	1	1	0	9	1
510300	2004	32	3	8	4	3316	1	1	0	12	1
210800	2004	12	2	5	6	3600	1	1	1	12	1
210900	2004	2	3	11	5	3600	1	1	1	12	0
441200	2004	8	3	8	8	3600	1	1	0	6	1
210800	2004	27	3	11	5	3600	1	1	0	9	1
210800	2004	30	3	3	3	3584	1	1	0	12	1
211300	2004	3	3	11	3	3600	1	1	0	14	1
441400	2004	3	3	8	5	3300	1	1	0	9	0
210600	2004	6	3	8	4	3600	1	1	0	12	0
511000	2004	21	3	13	3	3537	1	1	0	12	1
510181	2004	1	3	8	5	3600	1	1	0	12	0
210600	2004	27	3	8	4	3600	1	1	0	9	1
510100	2004	25	3	11	5	3560	1	1	0	12	1
210400	2004	26	3	8	4	3600	1	1	0	9	1
510524	2004	2	3	11	5	3300	1	1	0	9	1
210600	2004	2	3	13	5	3600	1	1	0	12	0
510400	2004	2	1	11	5	3600	1	1	1	9	0
510700	2004	28	3	5	6	3490	1	1	1	9	1
211300	2004	10	1	15	3	3440	1	1	0	14	0
511100	2004	25	2	10	5	3500	1	1	0	9	0
210700	2004	35	1	3	1	3600	1	1	1	16	1
210700	2004	7	3	8	8	3300	1	1	1	9	1
211300	2004	38	1	8	5	3600	1	1	1	9	1
210700	2004	3	1	9	3	3435	1	1	1	14	0
211300	2004	11	3	11	8	3600	1	1	0	9	1
210800	2004	11	3	8	5	3500	1	1	0	12	1
511000	2004	4	3	11	5	3300	1	1	0	9	1
210700	2004	29	3	11	3	3600	1	1	0	12	1
510800	2004	1	1	15	3	3510	1	1	1	16	0
441300	2004	29	2	10	5	3600	1	1	0	9	1
440103	2004	32	2	3	6	3328	1	1	0	12	1
210800	2004	4	3	3	6	3600	1	1	0	12	1
211000	2004	19	1	11	3	3350	1	1	0	12	1
511300	2004	25	3	11	5	3313	1	1	0	9	1
211200	2004	24	1	3	6	3600	1	1	0	12	1
210500	2004	3	1	15	3	3600	1	1	0	14	0
210100	2004	23	3	3	6	3509	1	1	0	9	1
210900	2004	3	3	8	4	3600	1	1	0	12	0
440923	2004	24	3	7	5	3376	1	1	0	6	1
210800	2004	9	1	7	5	3600	1	0	0	12	1
210682	2004	23	3	8	4	3300	1	1	0	9	1
511300	2004	33	3	8	4	3600	1	1	1	6	1
211000	2004	25	2	11	5	3420	1	1	0	12	1
211200	2004	15	1	8	4	3600	1	1	0	16	1
510700	2004	2	3	8	5	3350	1	1	0	9	1
211000	2004	6	3	7	5	3430	1	1	0	9	1
211322	2004	15	1	11	3	3600	1	1	1	14	1
211224	2004	24	3	11	5	3370	1	1	0	12	1
510800	2004	29	3	15	6	3359	1	1	1	6	1
210381	2004	18	3	7	6	3456	1	1	1	12	1
210400	2004	29	3	3	6	3600	1	1	0	12	1
510100	2004	8	3	8	5	3460	1	1	0	9	1
510100	2004	5	3	11	5	3600	1	1	0	9	1
440200	2004	0	3	11	5	3420	1	1	0	9	1
210900	2004	21	3	13	8	3325	1	1	1	9	1
211400	2004	13	3	11	3	3380	1	1	0	16	1
441400	2004	18	3	8	5	3484	1	1	0	9	1
210300	2004	16	3	11	6	3600	1	1	0	9	1
211000	2004	20	2	3	6	3540	1	1	0	9	1
210900	2004	6	1	9	5	3540	1	1	0	14	1
210700	2004	0	1	7	6	3545	1	1	1	12	0
513401	2004	29	1	14	5	3530	1	1	1	9	1
510700	2004	29	1	15	2	3455	1	1	1	6	1
510623	2004	18	3	4	3	3460	1	1	0	12	1
211300	2004	22	1	3	6	3420	1	1	1	9	1
210600	2004	3	3	8	8	3600	1	1	0	12	1
510181	2004	1	3	8	4	3437	1	1	1	6	1
210422	2004	4	3	7	5	3600	1	0	0	14	0
211000	2004	2	3	10	5	3540	1	1	0	12	1
513401	2004	8	3	8	4	3500	1	0	0	9	1
510623	2004	4	3	8	4	3370	1	1	1	9	1
210800	2004	23	3	3	6	3360	1	1	0	9	1
211224	2004	13	1	4	3	3460	1	1	0	12	1
440600	2004	15	3	8	4	3395	1	1	0	12	1
511502	2004	5	3	15	5	3316	1	1	1	12	1
210700	2004	24	2	3	6	3600	1	1	1	6	0
210422	2004	8	2	5	6	3600	1	0	1	9	1
211200	2004	4	1	13	1	3500	1	1	0	12	1
510100	2004	26	1	8	5	3380	1	1	0	6	1
510400	2004	25	1	5	4	3360	1	1	0	12	1
510800	2004	18	1	3	6	3351	1	1	0	9	1
210400	2004	1	3	15	3	3600	1	1	1	12	0
210281	2004	2	3	11	3	3360	1	1	0	12	0
211300	2004	34	3	8	4	3360	1	1	1	12	1
210600	2004	20	3	11	5	3600	1	1	0	9	1
210600	2004	25	3	11	8	3600	1	1	0	12	1
210700	2004	17	1	11	3	3600	1	1	0	12	1
211100	2004	23	1	5	3	3300	1	1	0	14	1
211400	2004	3	1	11	3	3600	1	1	0	12	1
440681	2004	21	3	11	5	3600	1	1	0	9	1
211000	2004	36	3	8	8	3300	1	1	0	12	1
210300	2004	29	2	3	6	3398	1	1	1	9	1
211000	2004	16	3	8	5	3545	1	1	0	9	1
510623	2004	28	3	11	3	3434	1	1	0	9	1
510300	2004	23	3	8	4	3435	1	1	0	12	1
510300	2004	26	1	11	6	3560	1	1	1	6	1
210900	2004	14	3	8	1	3311	1	1	0	14	0
211300	2004	13	3	2	6	3348	1	1	0	12	1
210800	2004	0	1	13	3	3600	1	1	0	12	0
210700	2004	26	1	11	3	3600	1	1	0	9	1
210700	2004	25	1	11	3	3600	1	1	0	9	1
210700	2004	36	2	8	6	3600	1	1	1	12	1
440500	2004	23	1	3	6	3600	1	1	0	12	1
441481	2004	26	3	11	5	3600	1	1	1	9	1
510400	2004	11	1	3	1	3400	1	1	0	9	1
211000	2004	18	1	10	5	3480	1	1	0	12	1
510100	2004	2	1	11	6	3600	1	1	1	12	1
441481	2004	14	1	15	6	3400	1	1	0	12	1
210900	2004	22	3	8	4	3340	1	1	0	9	1
210682	2004	1	1	15	3	3500	1	0	0	12	0
210300	2004	29	2	3	6	3341	1	1	0	12	1
210900	2004	11	1	8	4	3442	1	1	0	12	1
510100	2004	11	1	8	5	3380	1	1	0	12	1
441200	2004	31	2	3	6	3600	1	1	0	12	1
211381	2004	23	3	5	6	3426	1	1	0	12	1
210600	2004	21	1	8	4	3600	1	1	0	12	1
210900	2004	24	3	6	5	3496	1	1	1	9	1
210400	2004	29	3	15	3	3600	1	0	0	12	1
210422	2004	25	2	8	4	3600	1	0	0	9	1
441400	2004	0	3	8	4	3400	1	1	0	12	0
210900	2004	34	1	2	6	3430	1	1	1	12	1
211300	2004	14	3	11	5	3500	1	1	0	12	1
211200	2004	28	1	11	5	3600	1	1	0	9	1
210900	2004	8	1	15	3	3420	1	1	1	12	1
511923	2004	32	3	8	5	3300	1	1	0	9	1
210700	2004	20	3	11	3	3600	1	1	0	12	1
510300	2004	32	3	8	5	3370	1	1	1	9	1
211000	2004	26	1	4	6	3360	1	1	0	9	1
210600	2004	1	3	13	8	3600	1	1	0	14	0
210400	2004	28	3	15	3	3400	1	1	0	12	1
211381	2004	5	3	8	5	3524	1	1	1	9	0
210700	2004	28	1	11	3	3600	1	1	0	14	1
211000	2004	21	2	8	5	3580	1	1	0	9	1
210900	2004	39	1	3	3	3360	1	1	1	6	1
210800	2004	3	3	3	6	3600	1	1	0	12	0
210400	2004	16	3	3	6	3600	1	1	0	9	1
210900	2004	22	3	7	5	3450	1	1	0	9	1
440681	2004	0	1	13	3	3550	1	1	1	16	0
511502	2004	35	3	15	4	3318	1	1	1	9	1
211000	2004	23	3	4	3	3300	1	1	0	12	0
211322	2004	2	3	14	1	3600	1	1	0	12	0
510500	2004	34	3	11	1	3305	1	1	1	6	1
210122	2004	13	3	8	5	3535	1	1	0	9	1
210300	2004	8	3	8	4	3460	1	1	0	9	1
511000	2004	35	3	8	4	3484	1	1	1	9	1
510500	2004	13	3	11	5	3390	1	1	0	6	1
510524	2004	4	3	7	1	3500	1	1	1	9	0
210400	2004	18	3	11	8	3600	1	1	0	12	1
211224	2004	24	3	3	8	3380	1	1	1	12	1
210600	2004	15	3	3	6	3396	1	1	0	9	1
441200	2004	22	3	3	1	3600	1	1	1	12	1
510100	2004	32	3	3	6	3600	1	1	0	9	1
440800	2004	23	3	7	3	3400	1	1	0	14	1
210600	2004	28	3	8	5	3500	1	1	0	9	1
210381	2004	29	3	15	5	3600	1	1	0	9	1
210100	2004	30	3	11	5	3600	1	1	0	9	1
210400	2004	30	3	11	5	3430	1	0	0	12	1
441481	2004	14	3	8	5	3600	1	1	0	9	1
513401	2004	11	2	11	4	3600	1	1	0	12	1
211381	2004	3	3	15	3	3600	1	1	0	14	1
211400	2004	4	1	11	5	3600	1	1	0	12	1
310100	2004	0	3	8	5	3600	1	1	0	9	0
210900	2004	4	1	15	1	3600	1	0	0	14	0
211300	2004	23	3	11	5	3519	1	1	0	12	1
210900	2004	8	3	11	4	3390	1	1	0	9	1
510100	2004	8	3	8	4	3600	1	1	1	12	0
441882	2004	19	3	8	5	3553	1	1	0	12	1
510100	2004	29	3	11	5	3600	1	1	0	9	1
210100	2004	25	3	8	4	3470	1	1	1	9	1
210122	2004	17	2	3	6	3410	1	1	0	9	1
510500	2004	1	3	7	6	3600	1	1	0	12	0
210800	2004	5	1	7	3	3600	1	1	1	14	0
210800	2004	5	3	11	5	3600	1	1	1	12	0
510800	2004	30	1	7	6	3400	1	1	1	12	1
210600	2004	16	3	11	5	3600	1	1	0	9	1
211400	2004	20	1	5	6	3320	1	1	1	9	1
210900	2004	11	3	8	5	3600	1	1	1	12	0
211200	2004	30	1	3	6	3420	1	1	0	12	1
211322	2004	13	3	8	5	3300	1	1	0	9	1
210400	2004	28	3	8	4	3670	1	1	0	9	1
510400	2004	25	1	3	6	3640	1	1	0	12	0
210700	2004	14	3	11	4	3700	1	1	0	9	1
510500	2004	8	1	9	3	3636	1	1	0	12	1
210200	2004	0	3	8	5	3700	1	1	1	12	0
210400	2004	23	3	8	4	3678	1	1	0	12	1
210600	2004	13	3	8	5	3700	1	1	0	14	1
210122	2004	14	1	15	3	3660	1	1	0	9	1
211322	2004	19	3	3	6	3674	1	1	0	9	1
510100	2004	39	3	7	6	3652	1	1	1	12	1
210381	2004	24	3	11	5	3670	1	1	0	9	0
210381	2004	9	3	5	6	3670	1	1	1	9	1
211000	2004	33	3	11	5	3620	1	1	0	9	1
210682	2004	22	3	11	5	3650	1	0	0	9	1
511000	2004	27	3	15	3	3695	1	1	0	9	1
211322	2004	11	1	5	6	3668	1	1	0	12	0
511300	2004	42	3	8	5	3700	1	1	1	12	1
211421	2004	12	3	8	4	3660	1	1	0	12	1
513401	2004	20	2	3	6	3700	1	1	0	12	1
510100	2004	25	1	10	3	3615	1	1	1	9	1
510100	2004	6	1	8	3	3700	1	1	1	14	0
211300	2004	4	3	11	5	3650	1	1	0	12	1
210400	2004	24	1	3	6	3682	1	1	0	12	1
210600	2004	9	3	11	5	3700	1	0	1	12	0
510400	2004	10	1	3	6	3670	1	1	1	12	1
210200	2004	23	2	11	5	3640	1	1	0	9	1
210400	2004	29	3	15	3	3650	1	1	0	9	1
310100	2004	1	3	13	5	3650	1	1	1	12	0
210400	2004	19	3	15	3	3668	1	1	0	12	1
210400	2004	24	3	15	3	3690	1	1	0	12	1
441400	2004	40	3	8	5	3700	1	1	1	9	1
211400	2004	6	3	8	4	3650	1	1	0	9	0
510400	2004	23	1	3	6	3684	1	1	0	12	1
211300	2004	17	1	12	1	3638	1	1	0	14	1
210200	2004	3	3	8	4	3632	1	1	0	12	0
511300	2004	22	1	13	1	3690	1	1	0	16	1
211100	2004	9	1	5	1	3700	1	1	0	14	1
210400	2004	16	3	8	4	3637	1	1	1	14	1
511300	2004	29	3	10	5	3700	1	1	0	6	1
510800	2004	17	3	11	5	3640	1	1	1	12	1
210381	2004	25	3	8	4	3670	1	1	0	12	0
210100	2004	27	3	11	5	3690	1	1	0	9	1
210122	2004	30	1	15	3	3660	1	1	0	12	1
210100	2004	34	3	11	6	3660	1	1	1	9	1
210500	2004	8	3	8	4	3647	1	1	1	12	1
210400	2004	25	3	15	3	3660	1	1	0	9	1
210682	2004	20	3	8	4	3608	1	0	0	9	1
511000	2004	1	3	8	4	3670	1	1	0	14	0
211400	2004	10	3	8	4	3660	1	1	0	12	1
210381	2004	14	1	15	2	3670	1	1	1	14	1
210900	2004	10	3	11	5	3700	1	1	0	12	1
511300	2004	24	3	3	6	3700	1	1	0	6	1
510623	2004	0	3	8	5	3630	1	1	1	12	0
210100	2004	36	1	8	4	3660	1	1	1	12	1
513223	2004	20	3	8	4	3640	1	0	1	9	1
210900	2004	22	3	11	5	3700	1	1	0	9	1
510800	2004	35	1	3	1	3698	1	1	1	6	1
310100	2004	18	1	8	4	3700	1	1	0	12	1
211400	2004	6	3	8	4	3650	1	1	0	9	0
210600	2004	21	1	3	6	3700	1	1	0	9	1
211000	2004	8	3	7	5	3700	1	1	1	9	1
510700	2004	6	1	5	5	3630	1	1	0	9	1
210900	2004	19	3	11	5	3818	1	1	0	14	1
210122	2004	4	3	7	6	3900	1	1	1	9	0
510400	2004	14	3	11	8	3800	1	1	0	9	1
510700	2004	1	3	11	1	3850	1	1	1	12	0
210900	2004	28	3	11	5	3860	1	1	1	9	1
210400	2004	15	3	15	3	3890	1	1	0	14	1
510300	2004	1	3	12	3	3900	1	1	0	12	0
210200	2004	18	3	11	5	3783	1	1	0	9	1
511100	2004	25	3	3	6	3866	1	1	0	9	1
510100	2004	11	1	10	5	3850	1	1	1	9	1
210682	2004	14	1	15	3	3800	1	0	0	9	1
510800	2004	27	1	3	6	3825	1	1	0	9	1
510500	2004	8	3	8	4	3721	1	1	1	12	1
211000	2004	3	3	11	5	3830	1	1	1	12	0
511300	2004	21	1	3	6	3829	1	1	0	9	1
210900	2004	1	1	7	6	3815	1	1	1	12	0
511502	2004	24	3	11	5	3900	1	1	0	9	1
440500	2004	23	1	8	3	3718	1	1	1	9	1
210700	2004	3	3	8	5	3900	1	1	1	9	0
211000	2004	22	3	10	5	3790	1	1	1	14	1
510524	2004	4	3	8	4	3885	1	1	0	12	1
211400	2004	2	3	8	5	3860	1	1	0	9	1
211224	2004	16	3	8	4	3758	1	1	1	14	1
211000	2004	23	3	8	5	3730	1	1	0	12	1
210400	2004	16	3	15	3	3714	1	1	0	14	1
210400	2004	21	3	15	3	3732	1	1	0	12	1
211300	2004	4	3	11	4	3800	1	1	0	14	1
310100	2004	28	3	10	5	3770	1	1	1	9	1
210900	2004	29	3	11	5	3730	1	1	0	14	1
510100	2004	22	3	8	5	3840	1	1	0	9	1
210800	2004	38	3	8	6	3720	1	1	1	9	1
510800	2004	34	3	3	3	3865	1	1	1	6	1
210682	2004	40	3	13	6	3784	1	1	1	9	1
440800	2004	21	3	3	6	3738	1	1	1	12	1
210400	2004	37	3	11	3	3773	1	1	1	14	1
211224	2004	8	1	7	3	3832	1	1	1	12	0
210400	2004	16	3	7	6	3870	1	1	1	12	1
310100	2004	23	1	7	6	3864	1	1	1	12	1
210900	2004	23	3	11	5	3880	1	1	0	12	0
211381	2004	34	3	8	4	3900	1	1	0	6	1
211100	2004	15	3	11	8	3861	1	1	0	12	1
210100	2004	25	3	11	5	3750	1	1	0	9	1
211300	2004	24	2	3	6	3840	1	1	0	9	1
210682	2004	11	1	15	3	3800	1	1	0	14	1
511502	2004	20	3	11	8	3750	1	1	1	12	1
211000	2004	29	2	6	6	3800	1	1	1	9	1
211381	2004	4	3	11	5	3860	1	1	1	9	1
210500	2004	10	2	3	6	3840	1	1	0	9	1
510300	2004	26	3	15	3	3850	1	1	0	12	0
510524	2004	22	3	8	4	3802	1	1	1	6	1
511100	2004	24	3	8	4	3790	1	1	1	6	1
511000	2004	32	3	11	5	3785	1	1	0	9	1
513401	2004	8	3	8	4	3800	1	0	1	12	1
211100	2004	27	1	15	3	3780	1	1	0	14	1
510800	2004	7	2	3	3	3825	1	1	0	12	1
210100	2004	38	1	3	5	3826	1	1	1	9	1
310100	2004	24	1	3	6	3840	1	1	0	12	1
210600	2004	20	3	11	8	3840	1	1	0	9	1
210200	2004	26	1	11	5	3839	1	1	1	9	1
210600	2004	20	3	11	5	3800	1	1	0	9	0
210682	2004	19	1	15	3	3800	1	0	0	6	1
510100	2004	46	3	13	1	3850	1	1	1	14	1
510500	2004	24	1	8	4	3710	1	1	0	9	1
211381	2004	26	1	15	3	3704	1	1	0	12	1
210100	2004	30	3	11	5	3720	1	1	0	9	1
210900	2004	11	3	11	5	3860	1	1	0	12	1
440800	2004	26	1	8	3	3800	1	1	0	12	1
211000	2004	3	3	11	5	3790	1	0	0	12	0
440200	2004	14	3	8	5	3800	1	1	1	12	1
210800	2004	27	3	11	5	3900	1	1	0	9	1
210281	2004	39	3	8	5	3820	1	1	1	12	1
440200	2004	24	3	8	4	3840	1	1	0	9	1
440200	2004	7	3	8	5	3800	1	1	0	9	1
513401	2004	4	3	8	5	3900	1	1	1	9	0
210900	2004	23	3	8	4	3820	1	1	0	9	1
211224	2004	14	3	8	5	3820	1	1	0	9	1
210900	2004	7	3	11	5	3895	1	1	0	14	1
210400	2004	16	3	10	5	3720	1	1	0	12	1
210281	2004	13	3	8	4	3720	1	1	0	9	1
210600	2004	19	3	3	6	3800	1	1	0	12	0
511100	2004	0	3	7	6	3825	1	1	1	6	1
511100	2004	8	3	8	4	3850	1	1	0	12	0
510100	2004	0	3	8	4	3750	1	1	0	9	1
510400	2004	14	1	3	6	3840	1	1	1	12	1
441400	2004	13	3	8	4	3750	1	1	0	12	1
510700	2004	2	3	11	5	3790	1	1	0	9	1
211000	2004	3	1	11	3	3840	1	1	0	14	1
210100	2004	21	3	8	4	3800	1	1	0	9	1
510181	2004	28	1	11	5	3710	1	1	0	9	0
210900	2004	21	1	3	3	3810	1	0	0	14	1
211100	2004	2	1	13	3	3900	1	1	0	14	0
211400	2004	26	3	8	4	3800	1	1	0	9	1
511100	2004	7	3	8	4	3816	1	1	0	9	1
210600	2004	29	1	3	6	3780	1	1	0	9	1
210900	2004	24	3	11	5	3750	1	1	0	14	1
210400	2004	3	3	15	3	3772	1	1	0	12	0
445281	2004	3	3	3	6	3800	1	1	0	12	0
210122	2004	17	2	3	6	3890	1	1	0	9	1
510300	2004	22	3	11	3	3886	1	1	1	9	1
210300	2004	15	3	5	6	3900	1	1	1	12	0
210700	2004	23	2	12	6	3816	1	1	0	12	1
210400	2004	17	3	15	3	3736	1	1	0	12	1
210400	2004	23	3	7	5	3728	1	1	1	12	1
210600	2004	28	3	8	5	3800	1	0	0	12	1
445281	2004	2	3	3	6	3900	1	1	0	9	0
211200	2004	2	3	8	4	3853	1	1	1	9	0
510400	2004	29	1	11	2	3760	1	1	1	16	1
510500	2004	29	2	3	6	3900	1	1	1	12	1
211000	2004	13	3	10	3	3840	1	1	0	12	1
511923	2004	7	3	8	5	3710	1	1	0	12	1
210700	2004	21	1	3	6	3760	1	1	0	9	1
210600	2004	17	1	3	6	3844	1	1	0	9	1
211322	2004	29	3	11	5	3820	1	1	0	9	1
510524	2004	28	2	3	6	3900	1	1	1	9	1
511300	2004	25	3	11	5	3771	1	1	1	12	1
210800	2004	32	1	15	3	3800	1	1	0	12	1
441400	2004	5	1	11	5	3810	1	1	0	12	1
440800	2004	28	2	3	5	3925	1	1	0	12	1
511181	2004	6	3	3	6	4076	1	1	0	12	0
210800	2004	16	3	8	4	4000	1	1	0	9	1
511823	2004	25	1	3	6	3948	1	1	1	14	1
440308	2004	15	1	11	5	4000	1	1	0	14	1
210800	2004	20	1	3	6	4000	1	1	1	9	1
510400	2004	14	2	10	5	4000	1	1	0	9	1
211322	2004	24	3	3	6	3918	1	1	1	9	1
210100	2004	24	1	3	3	4060	1	1	0	12	1
510800	2004	7	1	3	6	4080	1	1	0	12	1
211100	2004	5	1	2	6	4000	1	1	1	12	0
210500	2004	10	3	8	4	3990	1	1	0	12	1
211100	2004	1	1	13	5	4000	1	1	1	14	0
211322	2004	27	3	3	6	4070	1	1	0	12	1
210500	2004	2	3	15	5	3945	1	1	1	12	1
210500	2004	23	3	15	5	3918	1	1	0	12	1
210700	2004	27	3	13	5	4000	1	1	0	12	1
210100	2004	17	3	11	5	3960	1	1	0	12	1
210900	2004	15	1	15	3	3960	1	1	0	12	1
210281	2004	27	2	11	5	4020	1	1	0	12	1
210900	2004	16	3	15	5	3990	1	1	0	16	1
210400	2004	24	3	8	5	4000	1	1	0	9	1
211000	2004	30	3	13	8	3980	1	1	0	9	1
511923	2004	26	1	10	3	4082	1	1	1	6	1
210122	2004	19	1	15	5	3940	1	1	0	12	1
210800	2004	4	3	11	5	4100	1	1	1	12	0
510300	2004	19	2	3	6	4015	1	1	0	12	1
210100	2004	21	3	11	5	3950	1	1	0	12	1
211200	2004	24	1	11	5	4080	1	0	0	12	0
510623	2004	1	3	11	4	3909	1	1	1	12	1
510300	2004	22	1	3	6	3928	1	1	1	6	1
210500	2004	4	3	15	5	3970	1	1	0	12	1
210122	2004	12	1	15	3	3920	1	1	0	12	1
211300	2004	24	3	11	5	4080	1	1	0	12	1
310100	2004	22	3	15	3	4050	1	1	0	12	1
445281	2004	5	3	3	6	4000	1	1	1	9	0
510800	2004	31	3	8	4	3950	1	1	1	6	1
510100	2004	0	3	8	4	4000	1	1	0	12	0
210900	2004	12	3	6	5	4078	1	1	1	9	1
210900	2004	14	3	6	5	3921	1	1	0	12	1
511000	2004	29	3	8	5	3945	1	1	1	9	1
510800	2004	13	1	11	5	4000	1	1	0	12	1
513223	2004	25	3	5	8	3991	1	1	1	9	1
210700	2004	0	3	8	5	3920	1	1	1	12	0
510700	2004	6	3	5	5	3930	1	1	1	12	1
440881	2004	35	1	3	6	3970	1	1	0	6	1
211300	2004	26	1	11	6	4040	1	0	1	9	1
210281	2004	14	3	8	4	4005	1	1	1	9	1
211400	2004	28	1	11	5	3960	1	0	0	9	1
441400	2004	14	3	8	4	4000	1	1	0	12	1
510300	2004	15	1	4	6	4050	1	1	0	9	1
210200	2004	24	3	8	5	3923	1	1	0	9	1
211300	2004	17	3	11	5	4090	1	1	0	12	1
211200	2004	9	1	4	6	4050	1	1	0	12	1
510800	2004	22	1	4	6	3990	1	1	1	6	1
510100	2004	16	3	8	4	4000	1	1	0	9	1
210600	2004	24	3	3	3	4000	1	1	0	9	0
510500	2004	5	3	8	4	4050	1	1	0	12	1
513223	2004	30	1	11	2	4017	1	0	1	9	1
210700	2004	24	3	8	8	4100	1	1	0	9	1
510300	2004	11	3	3	6	3928	1	1	1	9	1
510100	2004	11	1	13	3	3975	1	1	0	16	0
210682	2004	15	3	15	5	4060	1	0	1	12	1
440500	2004	21	2	3	6	4060	1	1	0	6	1
511000	2004	18	3	8	4	3965	1	1	1	9	1
510100	2004	3	3	7	6	3908	1	1	1	12	1
310100	2004	7	3	8	4	4000	1	1	1	12	0
440800	2004	17	3	8	4	4000	1	1	0	9	1
511000	2004	1	3	7	1	4100	1	1	1	14	0
511300	2004	26	3	11	5	3964	1	1	1	6	1
210100	2004	4	1	8	3	4030	1	1	1	16	1
210500	2004	2	3	15	5	4057	1	1	0	14	1
210300	2004	19	1	10	3	4020	1	1	0	12	1
210800	2004	20	3	11	5	4100	1	1	0	9	0
211000	2004	28	1	11	3	4080	1	1	0	12	1
210100	2004	24	3	7	6	4000	1	1	1	12	1
510100	2004	3	1	8	3	4000	1	1	0	14	0
440881	2004	9	3	11	5	3910	1	1	0	6	1
511823	2004	29	3	8	4	4080	1	1	0	6	1
511100	2004	1	3	8	4	4050	1	1	0	9	0
210300	2004	15	1	10	3	3990	1	1	0	12	1
211000	2004	16	2	3	6	4020	1	1	0	9	1
441400	2004	1	3	7	1	4100	1	1	1	14	0
210500	2004	0	1	3	6	4000	1	1	1	14	0
210900	2004	30	3	3	6	4100	1	1	1	9	1
210200	2004	34	1	4	3	3950	1	1	1	16	1
210400	2004	26	3	11	5	4095	1	1	0	9	0
210100	2004	6	1	7	6	4000	1	1	1	12	0
440800	2004	15	3	8	4	4095	1	1	0	12	1
211381	2004	19	3	8	5	4000	1	1	0	9	1
211322	2004	29	3	1	5	4050	1	1	0	9	1
211300	2004	30	3	11	5	4080	1	1	0	14	1
210100	2004	1	3	7	3	4000	1	1	1	14	0
210100	2004	0	3	7	5	4100	1	1	0	14	0
510623	2004	8	3	8	4	3980	1	1	1	12	1
210300	2004	16	2	3	6	4080	1	1	0	9	1
210900	2004	29	1	15	3	3960	1	1	0	14	1
510300	2004	19	1	13	5	4020	1	1	0	9	1
210100	2004	32	3	8	6	3908	1	1	1	9	1
511000	2004	19	3	11	5	3930	1	1	0	12	1
210600	2004	0	1	14	1	4000	1	1	1	16	0
441300	2004	25	3	8	4	3980	1	1	0	9	1
511100	2004	27	1	8	4	3909	1	1	1	9	1
210200	2004	30	3	11	5	4100	1	1	0	12	1
211381	2004	19	3	5	6	4078	1	1	1	12	1
510100	2004	11	1	8	5	4000	1	1	0	9	1
510100	2004	19	1	3	6	4037	1	1	1	6	1
210500	2004	4	3	15	5	4090	1	1	0	12	1
210900	2004	39	3	3	6	4060	1	1	1	9	1
441200	2004	23	2	3	6	3960	1	1	0	9	1
510100	2004	3	3	8	6	4100	1	1	1	9	0
210100	2004	5	3	8	4	4000	1	1	0	9	1
210100	2004	2	3	8	4	4050	1	1	0	9	1
211322	2004	12	3	3	3	3920	1	1	0	9	1
510300	2004	26	3	8	5	3993	1	1	0	9	1
210900	2004	21	3	11	6	3920	1	1	1	9	1
511502	2004	22	3	3	6	4048	1	1	1	9	1
210100	2004	16	3	11	5	3960	1	1	0	14	1
510700	2004	9	3	13	5	4015	1	1	0	9	1
510800	2004	12	1	3	6	3940	1	1	0	12	1
210200	2004	34	1	3	6	3940	1	1	1	9	1
210400	2004	18	3	15	3	4000	1	1	0	12	1
210900	2004	24	3	12	5	3940	1	1	1	12	1
211381	2004	20	3	15	3	4010	1	1	0	14	1
210122	2004	2	1	4	1	4050	1	1	1	12	0
510500	2004	3	3	11	6	4140	1	1	0	12	1
510400	2004	11	1	4	5	4170	1	1	1	14	0
511000	2004	1	3	8	4	4200	1	1	0	12	0
210281	2004	17	3	10	5	4125	1	1	0	6	1
210500	2004	3	3	15	5	4160	1	1	0	14	1
210900	2004	4	3	2	6	4110	1	1	1	12	1
441200	2004	18	3	11	5	4230	1	1	0	12	1
511923	2004	6	1	15	3	4280	1	1	0	12	1
210281	2004	10	3	11	5	4220	1	1	0	9	1
210900	2004	30	3	2	6	4270	1	1	1	9	1
511181	2004	12	3	11	5	4190	1	1	0	12	1
211421	2004	24	3	8	5	4120	1	1	1	9	1
511300	2004	16	3	8	5	4126	1	1	1	12	1
211000	2004	29	1	8	3	4120	1	1	0	12	1
210500	2004	24	3	15	5	4168	1	1	0	12	1
210300	2004	8	2	3	6	4140	1	1	0	12	0
441882	2004	1	2	13	5	4239	1	1	0	9	1
210500	2004	22	2	3	6	4297	1	1	1	9	1
210300	2004	25	2	3	6	4126	1	1	0	12	1
210500	2004	18	3	15	5	4275	1	1	0	12	1
211400	2004	36	1	10	5	4120	1	1	1	9	1
211300	2004	25	1	3	6	4200	1	1	1	9	1
440200	2004	38	3	3	6	4250	1	1	1	12	1
211000	2004	26	3	3	6	4200	1	1	0	9	1
210700	2004	25	2	8	4	4200	1	1	0	9	1
211400	2004	13	3	8	5	4195	1	1	0	12	1
510800	2004	28	3	11	1	4122	1	1	0	14	1
510800	2004	14	2	8	4	4200	1	1	1	12	1
210381	2004	22	3	15	5	4200	1	1	0	12	1
210381	2004	24	3	15	5	4250	1	1	0	9	1
210381	2004	28	3	10	3	4200	1	1	0	12	1
210500	2004	28	3	15	5	4104	1	1	0	12	1
210900	2004	16	3	11	5	4134	1	1	1	12	1
510100	2004	1	3	11	5	4200	1	1	1	9	1
210100	2004	23	3	11	5	4155	1	1	0	14	1
210400	2004	34	3	8	6	4232	1	1	1	9	1
210800	2004	6	3	3	1	4250	1	1	0	14	0
210900	2004	20	3	3	6	4130	1	1	0	9	1
510700	2004	19	3	10	4	4220	1	1	0	9	1
211322	2004	15	3	3	8	4276	1	1	0	9	1
511300	2004	3	3	8	5	4250	1	1	1	14	0
210500	2004	23	2	3	6	4235	1	1	0	9	1
211300	2004	17	3	11	5	4252	1	1	0	12	1
440105	2004	23	3	11	5	4200	1	1	0	12	1
211224	2004	20	1	6	1	4260	1	1	1	9	1
441200	2004	10	3	11	6	4170	1	1	1	6	1
210800	2004	21	3	11	5	4250	1	1	0	9	1
441481	2004	22	3	11	4	4170	1	1	0	9	1
511300	2004	29	3	11	5	4195	1	1	1	9	1
211000	2004	21	1	11	8	4240	1	1	0	12	1
210300	2004	19	3	11	6	4130	1	1	0	12	1
510300	2004	25	1	3	6	4130	1	1	0	12	1
210100	2004	7	3	8	6	4200	1	1	0	12	0
441200	2004	10	3	8	4	4200	1	1	0	9	1
210400	2004	24	3	15	3	4150	1	1	0	14	1
510700	2004	25	2	8	4	4200	1	1	0	9	1
510623	2004	16	3	8	4	4230	1	1	0	12	1
440881	2004	28	1	11	3	4172	1	1	0	9	1
511000	2004	25	3	7	6	4185	1	1	1	12	1
510100	2004	9	3	8	4	4200	1	1	0	9	1
510100	2004	10	3	11	5	4180	1	1	0	12	1
210200	2004	28	3	10	5	4200	1	1	1	12	1
210422	2004	20	2	6	5	4150	1	0	1	9	1
211400	2004	19	3	8	4	4270	1	1	0	12	1
511181	2004	5	1	13	1	4278	1	1	1	14	1
210100	2004	19	3	11	3	4213	1	1	0	12	1
211400	2004	21	1	11	5	4220	1	1	0	9	1
211400	2004	16	1	11	5	4260	1	0	0	6	1
211400	2004	2	3	8	4	4240	1	1	0	12	0
211200	2004	14	3	8	4	4233	1	1	0	9	1
441200	2004	11	3	8	5	4200	1	1	1	12	1
210500	2004	18	3	15	5	4200	1	1	0	12	1
210500	2004	29	3	3	6	4190	1	1	0	9	1
210100	2004	36	3	11	5	4200	1	1	0	9	1
210400	2004	29	3	8	4	4141	1	1	0	9	1
310100	2004	22	3	11	5	4150	1	1	1	14	1
211000	2004	29	2	3	1	4120	1	0	1	9	1
210900	2004	34	1	2	6	4152	1	1	1	9	1
211200	2004	28	1	3	6	4140	1	1	0	12	1
510800	2004	14	2	3	6	4240	1	1	0	6	1
210900	2004	23	3	3	6	4130	1	1	1	9	1
210100	2004	21	3	8	5	4120	1	1	0	9	1
510123	2004	1	1	1	3	4200	1	1	0	9	1
210800	2004	6	3	8	4	4200	1	1	1	9	0
210122	2004	15	3	1	6	4200	1	1	0	9	1
210381	2004	35	1	5	6	4200	1	1	0	9	1
210500	2004	17	3	15	5	4140	1	1	0	12	1
510100	2004	20	3	8	5	4200	1	1	0	9	1
210200	2004	0	2	11	3	4170	1	1	0	12	0
210900	2004	34	1	2	6	4217	1	1	1	12	1
210600	2004	32	1	3	6	4144	1	1	1	9	1
441481	2004	11	1	12	6	4238	1	1	0	12	1
510100	2004	4	3	11	5	4130	1	1	1	12	1
211400	2004	2	1	13	1	4120	1	1	0	14	0
210400	2004	25	3	8	4	4187	1	1	0	9	1
210600	2004	8	3	8	5	4200	1	1	0	12	0
210682	2004	5	2	11	5	4200	1	0	1	9	0
510100	2004	1	1	13	1	4200	1	1	0	16	0
211224	2004	15	1	12	3	4110	1	1	0	9	1
211000	2004	9	3	11	3	4180	1	1	1	14	1
310100	2004	10	3	8	4	4200	1	1	1	12	0
441400	2004	13	3	11	5	4290	1	1	0	9	1
511502	2004	17	3	13	8	4140	1	1	0	9	1
210300	2004	26	2	3	6	4198	1	1	0	9	1
210500	2004	2	3	10	8	4230	1	0	1	14	0
510100	2004	16	1	3	6	4120	1	1	1	9	0
210500	2004	17	3	15	5	4240	1	1	0	12	1
210600	2004	26	3	8	8	4240	1	1	1	9	1
510623	2004	17	1	12	6	4276	1	1	1	6	1
210900	2004	24	3	8	4	4262	1	1	0	9	1
510524	2004	1	3	11	5	4200	1	1	0	6	1
210900	2004	27	3	3	6	4250	1	1	0	9	1
511181	2004	5	1	13	1	4248	1	1	0	14	1
210200	2004	23	3	3	6	4280	1	1	0	9	1
211200	2004	24	3	7	6	4260	1	1	1	9	1
513223	2004	14	3	3	6	4280	1	0	0	12	1
210500	2004	26	3	15	5	4210	1	1	0	12	1
510100	2004	0	3	7	1	4210	1	1	1	16	0
210682	2004	7	1	15	3	4250	1	0	1	14	1
211300	2004	18	3	8	4	4216	1	1	1	12	1
510400	2004	1	3	11	5	4280	1	1	0	9	1
510100	2004	14	3	11	5	4280	1	1	0	9	1
211400	2004	8	1	3	6	4240	1	1	0	12	0
210900	2004	10	3	11	5	4276	1	1	1	9	1
210400	2004	24	3	15	3	4310	1	1	0	12	1
211200	2004	12	1	3	6	4300	1	1	1	16	1
210600	2004	8	1	8	5	4350	1	1	0	14	1
510400	2004	3	3	1	5	4438	1	1	0	14	0
210900	2004	13	3	8	5	4470	1	1	0	9	1
210700	2004	28	3	8	4	4474	1	1	0	9	1
210200	2004	31	3	11	5	4463	1	1	0	9	1
210122	2004	21	3	3	6	4390	1	1	0	9	1
210500	2004	12	3	15	5	4305	1	1	0	14	1
210900	2004	23	3	11	5	4388	1	1	1	9	1
510300	2004	32	3	11	3	4433	1	1	1	9	1
210100	2004	36	3	9	6	4443	1	1	1	9	1
310100	2004	0	3	11	3	4500	1	1	0	14	0
211000	2004	18	3	3	4	4429	1	1	1	9	1
210600	2004	34	3	8	6	4490	1	1	1	9	1
211100	2004	21	3	8	5	4300	1	1	0	9	1
210100	2004	30	3	11	5	4420	1	1	0	9	1
210800	2004	6	3	8	4	4300	1	1	0	12	1
211300	2004	26	1	3	6	4400	1	1	0	12	0
440400	2004	4	3	8	5	4450	1	1	1	9	0
210900	2004	19	1	15	3	4460	1	1	0	14	1
441300	2004	27	1	5	3	4470	1	1	1	12	1
211100	2004	23	1	7	8	4350	1	1	1	14	1
211400	2004	38	3	8	4	4430	1	1	1	9	1
440681	2004	0	1	12	3	4353	1	1	0	16	0
211000	2004	29	3	8	3	4404	1	1	0	9	1
211100	2004	10	3	8	5	4350	1	1	0	6	1
211421	2004	20	2	7	6	4387	1	1	0	9	1
211100	2004	32	2	8	4	4500	1	1	0	9	1
511100	2004	25	3	15	5	4420	1	1	0	9	1
210100	2004	1	3	8	5	4350	1	0	0	12	1
510300	2004	1	3	11	5	4500	1	1	0	9	1
510700	2004	8	3	3	3	4400	1	1	0	14	0
210100	2004	22	3	11	5	4400	1	1	0	12	1
210800	2004	24	3	11	5	4300	1	1	0	9	1
210800	2004	1	3	8	4	4420	1	1	0	12	0
510100	2004	7	3	7	1	4450	1	1	1	14	0
210800	2004	30	1	3	6	4320	1	1	0	9	1
210700	2004	29	3	11	3	4320	1	1	0	12	1
210200	2004	29	3	8	5	4500	1	1	0	9	1
210600	2004	2	3	8	4	4500	1	1	0	12	0
210300	2004	2	3	11	3	4370	1	1	0	12	1
210100	2004	4	3	11	5	4500	1	1	0	12	0
210900	2004	24	2	2	6	4491	1	1	0	12	1
310100	2004	0	1	15	3	4500	1	1	0	14	0
211322	2004	24	3	10	1	4332	1	1	1	12	1
510100	2004	2	3	8	5	4400	1	1	1	12	0
211200	2004	19	1	11	5	4464	1	1	0	12	1
310100	2004	31	1	11	5	4470	1	1	1	12	1
511000	2004	24	3	8	4	4420	1	1	1	12	1
510300	2004	27	3	10	5	4391	1	1	1	9	1
511502	2004	5	3	11	8	4455	1	1	1	12	0
210900	2004	23	3	8	4	4344	1	1	0	12	1
441300	2004	12	3	8	4	4450	1	1	0	12	1
510100	2004	29	1	7	5	4400	1	1	0	12	1
510500	2004	25	3	3	6	4400	1	1	1	6	1
511100	2004	27	3	8	6	4310	1	1	1	9	1
440200	2004	16	3	8	4	4500	1	1	0	9	1
510700	2004	25	1	8	3	4500	1	1	0	9	1
440800	2004	2	3	8	8	4300	1	1	1	12	1
211421	2004	24	3	7	6	4464	1	1	1	9	1
510300	2004	28	1	7	3	4340	1	1	0	12	1
441400	2004	10	3	8	4	4480	1	1	0	12	1
510400	2004	2	3	8	8	4400	1	1	0	9	1
210200	2004	12	2	11	3	4360	1	1	0	12	1
211381	2004	18	3	15	3	4380	1	1	0	12	1
210500	2004	4	3	15	5	4470	1	1	0	12	1
210400	2004	5	1	3	6	4400	1	0	1	12	0
210700	2004	6	2	7	6	4500	1	1	0	12	1
310100	2004	2	3	11	5	4500	1	1	1	12	0
210400	2004	24	3	3	6	4300	1	1	1	9	1
511000	2004	15	3	8	4	4465	1	1	1	12	1
210400	2004	36	3	15	5	4450	1	1	0	9	1
210600	2004	6	3	3	6	4300	1	1	0	12	0
440923	2004	1	3	10	5	4500	1	1	1	12	0
210200	2004	36	1	11	5	4335	1	1	1	14	1
441400	2004	2	3	8	4	4450	1	1	1	9	1
510100	2004	21	1	11	1	4500	1	1	1	16	1
210300	2004	24	1	3	6	4350	1	1	1	9	0
510400	2004	1	3	8	4	4450	1	1	0	6	1
510400	2004	3	3	11	3	4370	1	1	1	14	0
210200	2004	29	3	8	4	4500	1	1	1	14	1
510400	2004	2	3	11	5	4400	1	1	0	9	1
210400	2004	22	2	2	3	4380	1	1	0	14	1
210800	2004	13	3	3	6	4460	1	1	0	9	1
211000	2004	3	3	10	8	4409	1	1	0	9	1
510800	2004	16	2	3	1	4448	1	1	1	6	1
210100	2004	23	3	3	6	4495	1	1	1	14	1
310100	2004	31	1	11	5	4479	1	1	0	12	1
210200	2004	0	2	11	6	4500	1	1	1	12	0
210400	2004	17	3	15	5	4480	1	1	0	12	1
210400	2004	22	3	8	4	4430	1	1	1	9	1
441400	2004	14	3	11	1	4360	1	1	1	9	1
510700	2004	30	3	11	5	4416	1	1	0	9	1
210200	2004	23	1	13	6	4300	1	1	0	9	1
210600	2004	9	3	11	5	4500	1	0	1	12	0
210200	2004	0	2	5	6	4400	1	1	1	12	0
211000	2004	30	2	13	8	4404	1	1	0	9	1
511923	2004	44	1	13	3	4300	1	1	1	9	1
510181	2004	1	3	8	8	4300	1	1	1	9	1
510181	2004	20	3	10	5	4400	1	1	1	9	1
510100	2004	4	3	10	3	4300	1	1	0	12	0
210900	2004	5	1	3	6	4350	1	1	1	12	0
510181	2004	1	3	8	4	4380	1	1	0	12	0
510800	2004	9	1	14	3	4440	1	1	0	14	0
510700	2004	16	3	10	5	4410	1	1	0	9	1
211000	2004	22	2	11	5	4485	1	1	0	12	1
511300	2004	8	3	8	4	4350	1	1	0	12	0
210300	2004	5	1	11	5	4490	1	1	0	9	1
211000	2004	22	1	11	3	4300	1	1	0	12	1
210600	2004	5	1	13	1	4360	1	1	0	14	0
210200	2004	5	2	11	3	4321	1	1	1	9	0
510524	2004	7	3	8	4	4422	1	1	1	9	1
440103	2004	17	1	7	5	4400	1	1	0	14	1
513401	2004	24	3	3	3	4500	1	1	1	12	1
210800	2004	23	1	3	6	4380	1	1	0	9	1
210400	2004	19	2	3	6	4314	1	1	0	12	1
440105	2004	5	3	8	1	4500	1	1	1	9	1
511300	2004	24	3	3	6	4400	1	1	1	12	1
211000	2004	29	1	3	5	4418	1	1	1	12	1
310100	2004	22	1	7	5	4376	1	1	1	9	1
210300	2004	28	1	11	3	4402	1	1	0	14	1
210900	2004	1	3	11	5	4400	1	1	1	9	0
440200	2004	20	1	3	6	4350	1	1	0	12	1
210122	2004	12	3	8	4	4345	1	1	0	9	1
210300	2004	11	1	11	3	4460	1	1	0	12	1
210100	2004	22	3	3	1	4506	1	1	0	12	1
511300	2004	1	3	8	1	4600	1	1	1	14	0
510800	2004	16	3	8	4	4560	1	1	0	6	1
440500	2004	40	1	8	2	4717	1	1	1	12	1
210400	2004	30	3	15	3	4540	1	1	0	14	1
210300	2004	29	1	11	3	4650	1	1	0	12	1
210682	2004	32	3	7	6	4716	1	0	1	9	1
210200	2004	28	3	8	4	4592	1	1	0	9	1
510300	2004	23	3	8	5	4600	1	1	0	6	1
210400	2004	24	3	7	6	4700	1	0	1	9	1
440881	2004	7	1	8	4	4678	1	1	1	12	0
210900	2004	24	3	8	6	4720	1	1	1	9	1
210100	2004	28	2	3	6	4660	1	1	1	9	1
510100	2004	22	3	10	5	4600	1	1	1	14	1
211200	2004	16	1	11	2	4690	1	1	0	9	1
510100	2004	3	1	9	1	4640	1	1	0	14	0
211000	2004	16	3	11	5	4720	1	1	0	9	1
211100	2004	29	1	15	5	4564	1	1	0	12	0
210600	2004	29	3	3	8	4720	1	1	1	9	1
511823	2004	35	1	3	6	4549	1	1	1	9	1
210200	2004	23	1	3	1	4594	1	1	1	12	1
511502	2004	26	1	12	4	4505	1	1	0	6	1
210400	2004	18	3	12	1	4580	1	1	0	12	1
210500	2004	13	3	15	5	4695	1	1	0	12	1
510700	2004	27	3	10	5	4520	1	1	1	9	1
510400	2004	10	3	3	6	4690	1	1	0	9	1
510800	2004	39	1	3	6	4600	1	1	0	6	1
210900	2004	17	3	2	6	4720	1	1	1	9	1
210500	2004	4	3	8	4	4530	1	1	0	12	0
210800	2004	36	1	3	6	4680	1	1	1	12	1
210800	2004	3	3	3	3	4600	1	1	1	14	0
210100	2004	23	3	11	5	4627	1	1	1	9	1
210400	2004	23	2	3	6	4652	1	1	0	12	1
210682	2004	21	2	15	5	4560	1	0	0	12	0
211421	2004	19	3	8	5	4700	1	1	0	14	1
511181	2004	21	2	11	3	4590	1	1	0	12	1
440800	2004	16	1	8	6	4700	1	1	0	9	1
510100	2004	3	1	7	5	4700	1	1	0	12	0
510300	2004	20	3	8	4	4690	1	1	0	9	1
211300	2004	26	1	3	6	4640	1	1	1	12	0
210900	2004	23	3	6	5	4744	1	1	0	12	1
210800	2004	36	1	3	6	4600	1	1	1	12	1
211300	2004	12	3	3	6	4734	1	1	1	9	1
210100	2004	25	2	3	6	4634	1	1	1	9	1
210900	2004	22	3	8	4	4720	1	1	1	12	1
210200	2004	5	1	7	5	4554	1	1	1	12	0
511300	2004	36	3	8	4	4730	1	1	1	12	1
510623	2004	3	3	5	8	4518	1	1	1	6	1
210400	2004	17	2	2	6	4560	1	1	1	9	1
511000	2004	17	1	11	3	4555	1	1	0	12	1
511000	2004	26	3	8	4	4613	1	1	0	12	1
511100	2004	8	1	15	5	4640	1	1	0	9	1
210100	2004	24	2	13	1	4697	1	1	0	14	1
513223	2004	18	1	13	8	4680	1	1	1	12	1
211300	2004	19	3	8	4	4576	1	1	0	12	1
510100	2004	25	1	3	6	4620	1	1	0	9	1
211322	2004	29	3	7	5	4600	1	1	1	9	1
210800	2004	16	3	11	5	4700	1	1	0	9	1
210500	2004	3	3	15	5	4612	1	1	0	12	1
210600	2004	19	3	8	5	4700	1	1	0	9	1
511000	2004	25	3	7	6	4732	1	1	1	12	1
210700	2004	24	1	3	6	4503	1	1	1	9	1
211300	2004	26	1	8	4	4600	1	1	0	9	1
510300	2004	11	3	3	6	4578	1	1	0	12	1
210500	2004	23	3	15	5	4650	1	1	0	14	1
211000	2004	28	3	8	5	4600	1	1	0	12	1
210300	2004	35	3	7	6	4748	1	1	1	9	1
210400	2004	9	3	8	5	4700	1	1	0	9	0
510100	2004	30	1	11	6	4620	1	1	1	12	1
211000	2004	29	3	13	8	4700	1	1	0	9	1
211000	2004	20	1	10	3	4540	1	1	0	14	1
510123	2004	4	3	7	1	4580	1	1	1	9	1
210800	2004	12	1	9	5	4650	1	1	1	12	1
511000	2004	3	3	8	5	4540	1	1	1	12	1
210682	2004	19	2	15	5	4723	1	0	0	12	1
510800	2004	16	2	3	6	4530	1	1	1	12	1
440600	2004	0	3	8	6	4600	1	1	1	12	0
210400	2004	24	3	8	5	4530	1	1	0	12	1
211000	2004	27	2	11	5	4520	1	1	0	12	1
510500	2004	12	3	8	4	4682	1	1	1	12	0
310100	2004	24	1	3	6	4548	1	1	0	12	1
210122	2004	7	1	6	3	4683	1	1	0	12	0
513401	2004	33	1	8	4	4600	1	1	1	9	1
210900	2004	6	1	3	6	4699	1	1	0	12	0
510800	2004	29	1	3	6	4715	1	1	0	9	1
510100	2004	0	3	8	5	4700	1	1	0	12	1
211000	2004	37	3	13	8	4520	1	1	1	12	1
210600	2004	29	2	1	3	4683	1	1	1	12	1
211100	2004	18	3	11	5	4740	1	1	1	14	1
513223	2004	18	1	3	1	4580	1	1	1	9	1
511000	2004	23	3	8	4	4678	1	1	0	12	1
211300	2004	34	3	11	8	4560	1	1	1	9	1
210400	2004	24	3	15	3	4646	1	1	0	12	1
440106	2004	29	1	12	2	4590	1	1	1	14	1
211300	2004	6	3	8	4	4528	1	1	0	12	1
211224	2004	17	2	3	6	4700	1	1	1	9	1
211000	2004	11	3	8	8	4560	1	0	0	14	1
210900	2004	23	1	2	6	4590	1	1	1	12	1
210100	2004	35	3	11	5	4730	1	1	0	9	1
210600	2004	28	3	11	5	4580	1	1	0	9	1
510524	2004	25	3	8	4	4710	1	1	1	9	1
210200	2004	14	3	5	6	4565	1	1	1	12	1
441400	2004	3	3	3	6	4685	1	1	0	9	1
310100	2004	38	3	10	3	4604	1	1	0	12	1
510300	2004	21	3	10	6	4704	1	1	0	12	1
510300	2004	20	3	10	5	4666	1	1	0	9	1
510623	2004	32	3	8	4	4655	1	1	1	6	1
510300	2004	17	3	8	4	4609	1	1	1	9	1
210100	2004	3	3	8	5	4700	1	1	0	14	0
211100	2004	16	3	12	8	4725	1	1	0	9	1
210600	2004	7	1	7	6	4590	1	1	1	12	0
210300	2004	26	1	8	5	4628	1	1	0	12	1
211000	2004	19	1	3	6	4730	1	1	0	9	1
511181	2004	1	3	8	5	4600	1	1	1	12	0
441481	2004	29	3	11	5	4716	1	1	0	12	1
511923	2004	9	1	8	4	4747	1	1	1	9	1
210200	2004	16	3	9	3	4600	1	1	0	12	1
210281	2004	6	3	8	4	4600	1	1	0	9	1
510623	2004	26	3	11	8	4606	1	1	0	9	0
210200	2004	0	3	8	4	4550	1	1	0	12	0
210122	2004	23	1	15	5	4702	1	1	0	12	1
210100	2004	16	1	7	1	4748	1	1	0	16	1
440881	2004	3	3	8	6	4600	1	1	0	12	0
440200	2004	34	3	11	5	4550	1	1	0	9	0
510100	2004	0	3	11	5	4600	1	1	0	12	0
210600	2004	18	3	3	6	4630	1	1	0	6	1
210700	2004	3	1	15	3	4660	1	1	0	14	0
211381	2004	26	3	15	3	4820	1	1	0	12	1
210800	2004	3	3	12	5	4800	1	1	0	14	0
211300	2004	19	1	3	6	4870	1	1	0	6	1
510500	2004	19	3	3	6	4780	1	1	1	9	1
210300	2004	5	1	7	5	4850	1	1	0	14	0
511000	2004	2	3	11	5	4750	1	1	0	9	1
211400	2004	4	1	11	5	4850	1	1	0	9	1
210900	2004	16	3	7	6	4800	1	1	0	14	1
210800	2004	11	3	3	6	4800	1	1	1	9	1
211000	2004	15	2	11	3	4860	1	1	0	14	1
440200	2004	4	1	8	4	4800	1	1	0	12	0
211421	2004	24	3	11	5	4800	1	1	0	9	1
440800	2004	12	3	11	8	4800	1	1	1	14	1
510800	2004	21	1	3	6	4750	1	1	0	12	1
211000	2004	32	1	11	8	4800	1	1	0	12	1
211000	2004	29	1	5	3	4796	1	1	1	12	1
210600	2004	12	1	3	6	4900	1	1	0	12	1
211100	2004	23	3	11	8	4880	1	0	0	9	0
210200	2004	2	3	8	6	4800	1	1	1	12	0
210300	2004	7	1	12	1	4862	1	1	0	14	0
440500	2004	29	1	8	4	4875	1	1	1	9	1
211100	2004	18	1	2	8	4895	1	1	0	12	1
510100	2004	8	3	8	4	4800	1	1	1	12	1
210900	2004	23	2	8	3	4757	1	1	0	12	1
310100	2004	6	1	15	5	4760	1	1	1	9	1
210400	2004	18	3	8	4	4787	1	1	1	9	1
511300	2004	7	3	8	4	4837	1	1	0	12	1
511923	2004	2	1	15	3	4800	1	1	0	9	0
210100	2004	21	3	11	5	4800	1	1	0	12	1
440600	2004	8	3	8	6	4750	1	1	1	12	1
511100	2004	31	3	5	6	4800	1	1	0	9	1
210400	2004	11	3	8	5	4800	1	1	0	9	1
440105	2004	4	3	13	1	4800	1	1	0	14	0
441481	2004	20	3	8	8	4900	1	1	0	12	1
210600	2004	1	3	8	5	4800	1	1	0	9	1
511300	2004	28	1	3	6	4780	1	1	1	9	1
210281	2004	16	3	8	4	4900	1	1	1	12	1
211421	2004	3	3	12	1	4800	1	1	0	14	0
211000	2004	16	3	13	8	4750	1	0	0	9	1
210800	2004	19	1	3	6	4800	1	1	0	9	1
511100	2004	22	3	3	6	4825	1	1	0	9	1
211300	2004	16	1	15	3	4845	1	0	0	14	0
210200	2004	25	1	15	5	4880	1	1	0	12	1
210200	2004	0	3	10	5	4810	1	1	0	12	0
210600	2004	8	3	11	8	4800	1	1	1	12	0
210700	2004	4	3	8	5	4800	1	1	1	9	0
211400	2004	20	3	8	5	4800	1	1	0	9	1
510100	2004	39	1	3	6	4880	1	1	1	9	1
210300	2004	16	1	11	3	4800	1	1	0	12	1
210300	2004	28	2	3	6	4871	1	1	0	12	1
210800	2004	3	3	13	1	4800	1	1	0	16	0
211200	2004	7	3	3	6	4800	1	1	1	12	0
211200	2004	29	2	3	6	4800	1	1	0	12	1
211100	2004	21	3	8	4	4850	1	1	0	12	1
441882	2004	33	2	11	4	4860	1	1	0	6	1
210122	2004	5	3	8	4	4800	1	1	0	9	1
210300	2004	28	1	11	3	4880	1	1	0	12	1
441882	2004	23	3	8	4	4800	1	1	1	9	1
510100	2004	16	1	15	5	4800	1	1	1	9	1
310100	2004	28	2	11	5	4860	1	1	0	12	1
210900	2004	23	1	2	6	4780	1	1	1	9	1
211400	2004	16	3	7	5	4870	1	1	1	9	1
211000	2004	3	1	10	3	4800	1	1	0	14	0
211200	2004	12	1	3	6	4800	1	1	1	12	1
510623	2004	2	3	11	8	4814	1	1	1	6	1
210500	2004	9	3	15	5	4822	1	0	0	12	1
210400	2004	25	1	2	6	4800	1	1	1	12	1
211000	2004	30	3	12	5	4800	1	1	0	12	1
210100	2004	26	3	8	5	4830	1	1	1	9	1
310100	2004	19	1	8	3	4894	1	1	0	12	1
210700	2004	26	2	3	6	4871	1	0	0	9	1
211000	2004	30	2	3	1	4802	1	1	0	9	1
510100	2004	14	3	8	6	4800	1	1	1	9	1
210422	2004	3	1	13	3	4800	1	0	0	14	0
210300	2004	36	3	3	6	4790	1	1	1	12	1
210500	2004	8	3	8	4	4800	1	0	0	14	1
210300	2004	27	1	11	3	4880	1	1	0	9	1
440881	2004	24	3	11	5	4800	1	1	0	12	1
510700	2004	8	3	8	4	4770	1	1	0	14	1
210400	2004	24	3	15	3	4780	1	1	0	12	1
210200	2004	26	1	11	5	4891	1	1	1	9	1
211000	2004	26	3	13	8	4800	1	1	0	12	1
510400	2004	34	1	5	3	4762	1	1	1	14	1
310100	2004	17	1	3	1	4800	1	1	1	16	0
210100	2004	26	3	8	5	4800	1	1	0	12	1
210900	2004	23	3	2	6	4770	1	1	1	9	1
510400	2004	16	3	8	4	4840	1	1	1	9	1
510100	2004	2	3	8	4	4900	1	1	0	12	0
510300	2004	3	3	3	6	4800	1	1	1	12	0
210200	2004	15	1	3	6	4895	1	1	1	6	0
510100	2004	1	3	13	6	4800	1	1	1	9	1
510100	2004	24	1	3	6	4900	1	1	1	12	0
210600	2004	23	1	8	4	4800	1	1	0	9	1
210700	2004	28	2	3	3	4800	1	1	0	9	1
211322	2004	10	3	3	6	4750	1	0	1	12	1
211300	2004	6	1	9	3	4800	1	1	1	12	1
210300	2004	2	3	11	5	4800	1	1	0	12	0
510100	2004	5	1	14	3	4800	1	1	0	12	0
510300	2004	17	3	8	4	4800	1	1	0	12	1
440600	2004	30	3	8	5	4800	1	1	0	12	1
510400	2004	14	3	8	4	4800	1	1	0	9	1
210600	2004	30	3	8	4	4820	1	1	1	9	1
210500	2004	16	2	7	6	4800	1	1	1	12	1
210600	2004	10	3	8	4	4800	1	1	1	12	0
210381	2004	16	1	8	4	4800	1	1	0	9	1
510100	2004	23	1	11	5	4800	1	1	0	14	1
210100	2004	5	1	8	3	4800	1	1	0	12	1
210100	2004	23	3	3	6	4868	1	1	0	9	1
310100	2004	31	3	11	6	4800	1	1	1	16	0
210281	2004	7	3	11	3	4860	1	1	0	9	1
210300	2004	4	3	8	4	4800	1	1	1	12	0
310100	2004	35	3	8	5	4760	1	1	1	9	1
510800	2004	37	1	3	6	4836	1	1	0	6	1
210100	2004	1	3	8	1	4800	1	1	1	14	0
511000	2004	17	3	3	6	4860	1	1	0	12	1
210500	2004	5	3	15	5	4750	1	1	0	14	1
211000	2004	10	1	10	5	4800	1	1	0	14	1
210100	2004	1	3	8	5	4800	1	1	1	16	0
210800	2004	3	3	11	5	4800	1	1	1	12	0
211000	2004	10	3	8	8	4900	1	1	0	9	1
210400	2004	24	3	15	5	4800	1	0	0	9	1
510524	2004	38	3	8	5	4818	1	1	0	12	1
510623	2004	21	3	8	4	4840	1	1	1	12	1
210281	2004	16	3	8	4	4800	1	1	0	12	1
210400	2004	34	3	15	3	4800	1	1	0	12	1
210500	2004	25	1	7	6	4884	1	0	0	12	1
211200	2004	24	1	8	5	4800	1	1	1	12	1
210800	2004	23	1	3	6	4800	1	1	0	9	1
210381	2004	4	3	7	5	4800	1	1	1	12	0
210900	2004	7	3	2	6	4920	1	1	1	9	1
511000	2004	35	1	8	3	5100	1	1	1	9	1
210900	2004	4	3	11	5	4950	1	1	1	9	1
210500	2004	32	3	15	5	5090	1	1	0	14	1
210400	2004	3	3	2	6	5100	1	0	0	14	0
211000	2004	14	2	2	6	5060	1	1	0	16	1
510623	2004	2	3	11	8	4940	1	1	1	6	0
210800	2004	36	3	7	6	4924	1	1	1	9	1
510700	2004	10	1	13	1	4965	1	1	0	12	1
210900	2004	20	3	8	4	4950	1	1	0	9	1
510800	2004	2	1	15	3	5120	1	1	0	16	0
210682	2004	14	1	15	5	4936	1	0	0	12	1
510700	2004	18	1	8	4	5080	1	1	0	9	1
210700	2004	24	3	3	6	5000	1	1	0	12	1
510623	2004	6	3	8	4	5020	1	1	1	12	1
510100	2004	3	3	8	5	5100	1	1	0	12	0
511923	2004	24	3	8	5	4910	1	1	0	9	1
511100	2004	28	1	3	1	5040	1	1	0	9	1
210400	2004	7	3	8	4	5032	1	1	0	12	0
210500	2004	25	3	8	5	5100	1	1	1	9	1
211100	2004	5	1	11	5	5035	1	0	0	14	1
310100	2004	38	3	8	5	5000	1	1	1	9	1
211000	2004	7	1	11	3	5090	1	1	0	12	1
210200	2004	37	1	11	5	4920	1	1	1	12	1
210200	2004	37	3	8	4	5005	1	1	1	9	1
441400	2004	22	3	3	1	5100	1	1	0	9	1
310100	2004	3	1	3	5	5026	1	1	1	12	0
210600	2004	34	1	8	6	4920	1	1	1	9	1
210100	2004	23	3	11	5	4970	1	1	0	9	1
210200	2004	24	1	3	6	5061	1	1	1	9	1
210400	2004	24	3	15	3	5050	1	1	0	9	1
210400	2004	24	3	5	6	4950	1	1	1	12	1
210800	2004	38	1	3	6	4920	1	1	1	9	1
210800	2004	38	1	3	3	5120	1	1	1	6	1
210900	2004	24	3	7	5	4920	1	1	1	9	1
440784	2004	14	2	11	5	5115	1	1	0	12	1
510100	2004	31	3	11	5	5100	1	1	0	9	1
210900	2004	17	3	8	4	5050	1	1	0	9	1
210700	2004	22	1	3	6	5000	1	1	0	12	1
211100	2004	3	1	7	3	5000	1	1	0	14	0
210600	2004	17	2	8	5	5120	1	1	0	9	1
510181	2004	28	3	11	5	4960	1	1	1	9	1
510100	2004	6	3	8	3	4902	1	1	1	14	1
511000	2004	21	3	11	5	5116	1	1	1	14	1
210900	2004	2	3	7	5	5000	1	1	1	12	0
211000	2004	29	2	11	3	4920	1	1	0	12	1
210900	2004	24	3	6	5	5096	1	1	0	9	1
210300	2004	10	2	3	6	5100	1	1	1	9	0
210800	2004	3	3	8	5	5100	1	1	1	12	0
511000	2004	6	3	3	3	4905	1	1	0	14	0
510700	2004	0	3	11	3	4997	1	1	0	12	1
211000	2004	30	1	3	3	4987	1	1	1	9	1
510623	2004	10	3	8	4	5040	1	1	0	9	1
211000	2004	22	2	11	3	4970	1	1	0	12	1
440800	2004	15	3	8	4	5100	1	1	1	12	1
210400	2004	22	3	15	3	5050	1	1	0	12	1
210900	2004	3	1	2	6	4934	1	1	1	12	0
445281	2004	6	3	3	6	5120	1	1	1	12	0
511300	2004	22	1	3	6	4910	1	1	0	9	1
210900	2004	8	3	2	6	4916	1	1	1	9	1
210900	2004	12	2	3	6	5004	1	1	1	12	1
510300	2004	25	2	3	6	4977	1	1	1	6	1
210600	2004	12	1	9	3	4920	1	1	0	14	1
510300	2004	26	3	3	6	4928	1	1	1	9	1
513223	2004	4	3	10	5	5050	1	0	0	9	1
510800	2004	39	3	3	3	4920	1	1	1	9	1
211100	2004	14	3	8	5	5000	1	0	1	9	1
511000	2004	18	3	11	5	5100	1	1	0	14	1
210200	2004	23	3	8	4	5020	1	1	0	12	1
210700	2004	21	1	5	6	5110	1	1	1	9	1
210800	2004	15	1	15	5	4970	1	1	0	12	1
211100	2004	34	3	10	3	4923	1	1	0	9	0
210900	2004	30	1	2	1	4920	1	1	1	9	1
511000	2004	22	3	8	4	5000	1	1	0	12	1
510623	2004	28	3	8	4	5058	1	1	1	9	1
440923	2004	6	2	11	5	4956	1	1	0	9	1
510700	2004	7	3	8	4	5100	1	1	0	12	1
210600	2004	23	3	11	8	5000	1	1	0	14	1
210100	2004	22	3	8	6	5100	1	0	1	9	1
511181	2004	26	3	8	4	5000	1	1	1	6	1
210200	2004	23	1	1	6	5120	1	1	0	12	1
510800	2004	12	2	3	6	4960	1	1	0	14	1
211322	2004	15	2	12	5	5000	1	1	0	12	1
210200	2004	30	1	15	6	5080	1	1	1	9	1
510800	2004	18	3	8	4	5008	1	1	1	12	1
511000	2004	29	3	11	8	5023	1	1	1	9	1
211100	2004	11	3	11	5	4980	1	1	0	12	1
511000	2004	11	1	11	3	4958	1	1	1	14	1
510300	2004	22	3	3	6	5085	1	1	1	12	0
441882	2004	11	3	11	5	5100	1	1	0	12	1
210100	2004	6	3	8	3	5000	1	1	0	14	0
211322	2004	19	1	8	2	5040	1	1	0	14	1
210900	2004	24	3	11	5	4928	1	1	0	9	1
210900	2004	20	3	3	6	4944	1	1	1	9	1
211000	2004	24	1	10	3	5000	1	1	0	14	1
310100	2004	25	1	1	6	4932	1	1	0	12	1
510100	2004	2	1	11	5	4930	1	1	0	12	1
210100	2004	30	3	11	3	5020	1	1	1	14	1
211000	2004	15	3	10	5	5000	1	1	0	14	1
440881	2004	16	1	8	6	4920	1	1	0	9	1
510524	2004	25	3	3	6	5050	1	1	1	12	0
210700	2004	23	3	8	3	4960	1	1	0	12	1
511000	2004	16	3	7	5	5090	1	1	1	12	1
210300	2004	23	1	11	5	4940	1	1	0	9	1
210900	2004	2	2	4	6	4961	1	1	1	14	0
211000	2004	28	3	11	5	4980	1	1	0	9	1
510623	2004	14	3	8	5	5100	1	1	0	9	1
211000	2004	33	1	3	1	4977	1	1	1	9	1
211400	2004	17	1	11	5	4990	1	1	0	12	1
511823	2004	2	3	13	5	5090	1	1	1	12	0
210300	2004	2	1	3	6	5004	1	1	1	12	0
210900	2004	22	3	11	5	5080	1	1	0	12	1
210800	2004	29	3	11	5	4970	1	1	1	14	1
210300	2004	36	1	3	6	5100	1	1	0	9	1
510300	2004	12	3	3	6	5055	1	1	1	12	1
211000	2004	1	3	8	4	4950	1	1	0	14	0
210300	2004	26	1	11	3	4960	1	1	0	12	1
211400	2004	24	1	11	5	4950	1	1	1	9	1
440500	2004	28	1	3	3	4935	1	1	0	12	1
210800	2004	25	3	11	5	5100	1	1	0	12	1
510181	2004	14	3	8	5	5030	1	1	1	14	0
210700	2004	24	1	8	3	5020	1	1	1	14	1
445281	2004	24	3	11	5	5129	1	1	1	12	1
510300	2004	25	3	3	6	5292	1	1	0	9	1
210400	2004	11	3	15	3	5121	1	1	0	9	1
441400	2004	27	1	8	4	5196	1	1	1	12	1
510400	2004	16	1	3	6	5249	1	1	0	12	1
211224	2004	34	3	8	4	5314	1	1	0	9	1
210700	2004	25	1	5	3	5220	1	1	1	12	1
510500	2004	4	1	12	5	5250	1	1	0	9	1
211100	2004	17	1	2	5	5153	1	1	0	9	1
210600	2004	24	3	3	6	5254	1	1	1	9	1
210100	2004	2	3	8	5	5200	1	1	0	9	0
511823	2004	22	1	15	6	5245	1	1	1	9	1
510181	2004	17	3	8	4	5320	1	1	0	9	1
441400	2004	21	3	8	4	5262	1	1	0	12	1
440102	2004	3	1	8	3	5200	1	1	0	14	0
210281	2004	20	3	3	6	5320	1	1	1	9	1
211400	2004	20	1	11	5	5309	1	1	0	12	1
210900	2004	16	3	8	4	5170	1	1	0	9	1
210100	2004	26	3	11	6	5153	1	1	0	9	1
511300	2004	7	3	11	5	5200	1	1	0	9	1
210200	2004	27	2	11	3	5242	1	1	0	12	1
210700	2004	2	1	11	5	5200	1	1	0	12	0
211300	2004	23	3	8	3	5284	1	1	0	9	1
510300	2004	8	1	7	6	5264	1	1	0	9	0
210500	2004	16	3	11	5	5310	1	1	0	12	1
211381	2004	25	3	2	6	5277	1	1	1	9	1
210100	2004	36	1	12	1	5200	1	1	1	14	1
210200	2004	33	1	1	1	5169	1	1	0	14	1
210300	2004	8	3	11	3	5206	1	1	1	12	0
210200	2004	32	3	8	5	5220	1	1	0	9	1
210200	2004	29	2	11	5	5240	1	1	0	12	1
210600	2004	1	3	8	5	5133	1	1	1	12	0
210100	2004	11	3	15	8	5140	1	1	0	16	1
211000	2004	5	3	8	4	5240	1	1	1	14	0
210100	2004	25	2	3	6	5345	1	1	0	9	1
210900	2004	21	3	11	6	5140	1	1	1	12	1
440105	2004	2	3	8	5	5281	1	1	0	9	0
210682	2004	22	3	8	4	5200	1	0	0	9	1
511181	2004	28	3	12	1	5300	1	1	0	16	1
210200	2004	25	3	11	5	5330	1	1	0	9	0
210600	2004	17	2	3	6	5280	1	1	0	12	1
210200	2004	18	2	11	3	5160	1	1	0	12	1
211000	2004	17	1	3	5	5210	1	1	0	12	1
440104	2004	34	3	11	5	5213	1	1	1	9	1
510700	2004	19	1	3	6	5140	1	1	0	9	1
510524	2004	2	3	8	4	5150	1	1	0	12	0
510400	2004	2	1	3	5	5142	1	1	0	12	0
511181	2004	20	3	8	5	5340	1	1	0	12	1
210900	2004	22	3	7	6	5220	1	1	1	12	1
211400	2004	29	1	11	5	5248	1	1	0	14	1
211000	2004	34	1	5	6	5268	1	1	1	9	1
210900	2004	4	3	7	6	5220	1	1	1	9	1
510100	2004	21	1	3	1	5300	1	1	0	14	1
510100	2004	10	1	15	5	5337	1	1	0	6	1
510300	2004	3	3	8	5	5200	1	1	1	12	0
210700	2004	6	1	15	1	5300	1	1	1	16	0
510500	2004	2	3	8	5	5180	1	1	1	12	0
440681	2004	10	1	7	5	5200	1	1	0	12	0
510100	2004	23	3	3	1	5300	1	1	1	12	1
211000	2004	24	3	8	5	5160	1	1	0	9	1
510800	2004	18	3	3	6	5146	1	1	1	9	1
210700	2004	4	2	3	6	5300	1	1	1	12	1
511181	2004	18	3	6	5	5340	1	1	0	9	1
310100	2004	23	3	8	5	5200	1	1	0	12	1
210700	2004	3	3	8	4	5200	1	0	1	9	0
210800	2004	29	3	8	5	5132	1	1	0	9	1
211224	2004	19	1	9	3	5250	1	1	1	14	1
210200	2004	18	1	15	3	5170	1	1	1	16	1
210300	2004	25	2	3	6	5330	1	1	0	12	1
210200	2004	12	2	3	6	5280	1	1	0	9	0
210600	2004	10	1	13	8	5300	1	1	0	12	1
210200	2004	10	2	8	5	5191	1	1	0	12	0
510800	2004	6	3	7	1	5230	1	1	1	12	1
440800	2004	9	3	11	5	5300	1	1	1	9	1
510400	2004	16	2	3	6	5214	1	1	0	9	1
440600	2004	23	3	3	6	5244	1	1	0	6	1
210700	2004	32	1	3	6	5250	1	1	1	9	1
210700	2004	28	2	3	6	5340	1	1	0	9	1
441300	2004	1	3	3	5	5300	1	1	1	14	0
510100	2004	21	1	15	5	5250	1	1	1	12	1
510623	2004	3	3	11	3	5327	1	1	1	9	1
210500	2004	27	3	15	5	5185	1	1	0	12	1
210400	2004	20	3	3	1	5200	1	1	0	12	1
210900	2004	14	1	12	3	5215	1	1	0	14	1
211224	2004	4	2	3	6	5340	1	1	1	9	1
210281	2004	11	3	11	5	5246	1	1	0	9	0
211200	2004	30	1	3	6	5340	1	1	1	12	1
210200	2004	7	2	11	3	5280	1	1	0	12	1
510100	2004	2	1	11	5	5150	1	1	0	12	0
210500	2004	4	3	11	5	5140	1	1	0	14	0
510800	2004	17	1	15	3	5250	1	1	0	14	1
210100	2004	36	1	3	6	5301	1	1	1	9	1
210900	2004	26	3	8	4	5250	1	1	0	9	1
510100	2004	27	1	3	6	5140	1	1	0	9	1
210400	2004	32	3	15	3	5200	1	1	0	12	1
211224	2004	28	3	11	8	5299	1	1	1	12	1
510500	2004	13	3	11	5	5121	1	1	1	12	1
441300	2004	25	3	5	6	5250	1	1	1	12	1
210422	2004	19	2	3	2	5290	1	0	1	9	1
441200	2004	9	1	12	5	5200	1	1	0	6	1
510623	2004	18	3	8	4	5340	1	1	1	9	1
210100	2004	24	3	12	5	5190	1	1	0	9	1
210900	2004	25	3	3	6	5215	1	1	0	9	1
511000	2004	17	1	12	1	5170	1	1	1	14	1
510100	2004	4	3	8	4	5210	1	1	0	12	0
210281	2004	34	3	4	6	5320	1	1	1	9	1
510100	2004	33	1	15	3	5310	1	1	0	9	1
441300	2004	14	3	8	4	5235	1	1	0	9	1
441300	2004	1	3	8	5	5260	1	1	0	9	1
210900	2004	12	2	2	6	5215	1	1	1	9	1
210800	2004	14	3	11	5	5300	1	1	0	9	1
310100	2004	43	1	8	4	5246	1	1	1	9	1
440200	2004	27	3	11	5	5320	1	1	1	9	1
210700	2004	27	3	8	5	5340	1	1	0	9	1
210100	2004	22	3	8	6	5320	1	1	1	12	1
210100	2004	32	3	8	4	5300	1	1	0	9	1
210200	2004	24	2	11	5	5250	1	1	0	12	1
210300	2004	12	1	3	6	5175	1	1	1	12	1
210700	2004	12	3	3	6	5200	1	1	1	12	1
210200	2004	24	2	11	3	5326	1	1	0	12	1
511181	2004	10	1	3	6	5320	1	1	1	14	1
211000	2004	8	3	11	3	5300	1	1	0	14	1
210100	2004	9	1	8	4	5152	1	1	0	9	1
441200	2004	6	3	11	6	5160	1	1	0	12	1
211000	2004	3	2	3	1	5210	1	1	1	14	0
510400	2004	22	1	2	1	5347	1	1	1	16	1
440107	2004	21	3	11	5	5440	1	1	0	12	1
211000	2004	29	1	3	3	5400	1	1	1	12	1
210682	2004	27	2	3	6	5461	1	0	0	9	1
210600	2004	13	2	7	6	5520	1	1	1	9	1
211322	2004	10	3	3	6	5481	1	1	0	12	1
510100	2004	6	3	11	5	5450	1	1	1	9	1
511100	2004	25	1	15	5	5480	1	1	0	9	1
211322	2004	10	3	3	3	5433	1	1	1	12	1
210200	2004	28	3	11	5	5389	1	1	0	12	1
211300	2004	10	1	8	4	5380	1	1	0	9	1
210900	2004	8	3	11	5	5460	1	1	1	9	1
210682	2004	23	1	12	3	5468	1	0	1	12	1
441300	2004	14	3	8	4	5485	1	1	1	12	1
211300	2004	24	3	7	3	5520	1	1	1	9	1
513401	2004	23	1	8	3	5430	1	1	0	14	1
510100	2004	38	1	15	5	5460	1	1	1	9	1
211000	2004	11	3	11	5	5500	1	1	1	12	0
210900	2004	22	3	11	5	5420	1	1	1	9	1
445281	2004	24	2	7	6	5350	1	1	1	9	1
440923	2004	33	3	11	4	5350	1	1	0	9	1
210600	2004	33	1	3	6	5470	1	1	1	9	1
211000	2004	38	1	3	3	5520	1	1	1	9	1
211200	2004	24	1	1	5	5430	1	1	0	9	1
510500	2004	40	3	11	6	5450	1	1	1	6	1
210400	2004	26	3	15	5	5392	1	1	0	12	1
511300	2004	34	3	11	5	5383	1	1	0	6	1
511100	2004	24	3	3	6	5404	1	1	0	9	1
211000	2004	14	3	11	8	5536	1	1	0	12	1
210281	2004	3	3	8	4	5500	1	1	0	9	1
210700	2004	26	3	11	5	5350	1	1	0	9	1
510524	2004	17	3	3	6	5400	1	1	1	12	1
211322	2004	9	1	12	1	5543	1	1	1	14	1
210900	2004	10	1	3	6	5372	1	1	0	12	1
211200	2004	30	1	6	6	5468	1	1	1	12	1
510700	2004	21	1	3	6	5467	1	1	0	12	1
441882	2004	14	3	8	4	5530	1	1	1	12	1
210600	2004	27	3	8	4	5400	1	1	0	9	1
210200	2004	34	1	15	3	5427	1	1	1	14	1
441200	2004	12	3	8	4	5400	1	1	1	12	1
210100	2004	26	3	11	5	5490	1	0	0	9	1
440800	2004	20	1	8	4	5400	1	1	0	9	1
210200	2004	18	2	11	3	5450	1	1	0	12	1
441200	2004	0	1	11	3	5400	1	1	1	12	0
511000	2004	24	1	13	3	5372	1	1	1	9	1
510400	2004	14	3	8	4	5500	1	1	1	9	1
211000	2004	23	3	3	1	5392	1	1	0	16	1
510800	2004	29	3	3	2	5438	1	1	1	6	1
210900	2004	27	3	8	5	5420	1	1	0	9	0
441200	2004	32	3	8	4	5400	1	1	1	9	1
210900	2004	23	3	11	6	5488	1	1	1	9	1
210900	2004	27	3	3	6	5379	1	0	1	9	1
441200	2004	34	3	11	5	5400	1	1	1	12	1
511100	2004	25	3	8	5	5400	1	1	1	12	1
210200	2004	23	1	5	5	5372	1	1	0	9	1
510100	2004	2	3	8	1	5480	1	1	1	9	1
210600	2004	34	1	3	3	5464	1	1	1	9	1
210281	2004	24	3	8	5	5500	1	1	0	12	1
211000	2004	2	3	8	5	5545	1	1	0	12	0
210100	2004	24	3	11	5	5480	1	0	0	9	1
210600	2004	11	1	10	6	5378	1	1	1	12	1
510100	2004	4	3	10	1	5480	1	1	1	12	1
510400	2004	12	2	3	6	5489	1	1	0	9	1
511502	2004	26	2	11	8	5394	1	1	1	6	1
211000	2004	9	3	8	8	5470	1	1	1	12	1
210500	2004	26	1	3	6	5448	1	1	0	9	1
210500	2004	22	3	15	5	5510	1	1	0	12	1
510800	2004	34	1	3	6	5492	1	1	1	6	1
210381	2004	21	3	8	4	5450	1	1	0	12	1
210300	2004	2	3	8	6	5458	1	1	1	12	0
210400	2004	21	3	15	3	5416	1	1	0	12	1
210100	2004	35	3	8	3	5530	1	1	0	12	1
510100	2004	25	1	3	6	5400	1	1	0	9	1
211000	2004	27	1	3	3	5500	1	1	1	9	1
211000	2004	8	1	12	1	5350	1	1	0	12	1
510700	2004	35	3	10	5	5390	1	1	0	9	1
210800	2004	30	1	15	3	5400	1	1	0	14	1
210900	2004	20	3	2	6	5547	1	1	1	12	1
210300	2004	1	3	3	1	5400	1	1	1	14	0
511502	2004	23	3	11	8	5520	1	1	0	12	1
211400	2004	14	3	8	4	5400	1	1	0	12	1
210400	2004	24	3	11	5	5410	1	1	0	12	1
210800	2004	10	3	7	5	5400	1	1	1	9	0
440200	2004	14	3	8	6	5350	1	1	1	9	1
210900	2004	24	3	3	6	5526	1	1	1	9	1
210900	2004	28	3	8	5	5420	1	1	0	9	1
511100	2004	28	3	8	4	5426	1	1	1	6	1
510524	2004	1	2	11	5	5400	1	1	1	6	1
441200	2004	2	3	3	6	5500	1	1	0	12	0
210200	2004	35	1	15	3	5520	1	1	1	9	1
510100	2004	23	1	3	6	5400	1	1	0	12	1
510800	2004	33	1	3	1	5480	1	1	0	12	1
210400	2004	3	3	15	5	5400	1	1	1	9	0
210400	2004	34	1	3	6	5460	1	1	1	9	1
445281	2004	4	3	13	4	5400	1	1	0	9	0
210700	2004	23	1	3	6	5397	1	1	0	9	1
310100	2004	30	1	3	6	5508	1	1	1	9	1
211000	2004	29	1	3	3	5542	1	1	1	12	1
210400	2004	32	3	8	4	5388	1	1	1	14	1
440103	2004	17	3	13	5	5409	1	1	0	9	1
210900	2004	45	3	8	4	5530	1	1	0	9	1
210300	2004	4	1	11	3	5400	1	1	0	14	1
440881	2004	40	1	15	3	5423	1	1	1	12	1
210800	2004	16	3	13	5	5400	1	1	0	12	1
210400	2004	1	3	8	5	5500	1	1	1	12	0
511300	2004	23	1	9	3	5352	1	1	1	16	1
510500	2004	10	3	10	5	5400	1	1	0	9	1
510700	2004	22	1	2	6	5388	1	1	1	9	1
510623	2004	9	1	13	3	5500	1	1	0	12	1
210100	2004	30	1	13	5	5514	1	1	1	12	1
210500	2004	29	3	11	5	5489	1	1	1	12	1
210400	2004	24	2	3	6	5460	1	1	1	9	1
510700	2004	33	3	8	4	5388	1	1	1	9	1
511300	2004	11	3	15	5	5540	1	1	0	12	1
210100	2004	19	3	8	6	5400	1	1	0	12	1
210900	2004	33	3	3	3	5388	1	1	1	12	1
511823	2004	9	1	1	3	5400	1	0	0	12	1
210200	2004	30	1	3	6	5540	1	1	0	12	1
510400	2004	16	1	2	6	5520	1	1	1	9	1
211200	2004	5	3	11	5	5420	1	1	1	12	1
440881	2004	1	3	7	6	5400	1	1	0	12	0
510300	2004	20	3	11	4	5447	1	1	1	9	1
441200	2004	5	3	5	6	5400	1	1	0	9	1
210100	2004	26	3	3	3	5480	1	1	0	9	1
441300	2004	25	3	8	4	5522	1	1	0	12	1
310100	2004	0	1	11	3	5500	1	1	1	14	0
510300	2004	11	3	8	4	5450	1	1	0	14	0
211421	2004	20	1	1	3	5680	1	0	1	12	1
210200	2004	34	3	8	4	5660	1	1	1	9	1
210200	2004	24	1	15	3	5593	1	1	0	9	1
510100	2004	18	3	11	5	5550	1	1	1	9	1
210100	2004	23	1	7	6	5574	1	1	1	12	1
210400	2004	23	2	7	6	5590	1	1	0	9	1
510800	2004	18	1	3	6	5636	1	1	0	12	1
510623	2004	13	3	8	4	5690	1	1	0	9	1
210122	2004	3	3	8	6	5550	1	1	1	9	0
210400	2004	30	2	3	3	5700	1	1	1	14	1
210400	2004	27	3	11	5	5600	1	1	1	9	1
210700	2004	23	1	7	6	5600	1	1	1	9	1
510800	2004	6	1	15	3	5580	1	1	1	12	1
211300	2004	26	1	3	6	5565	1	1	1	12	1
210100	2004	14	2	7	5	5550	1	1	0	12	1
210700	2004	1	1	9	6	5650	1	1	1	12	0
211200	2004	8	2	11	3	5580	1	1	1	14	1
510100	2004	25	1	3	6	5560	1	1	1	12	1
510100	2004	35	1	15	1	5600	1	1	1	14	1
310100	2004	24	1	4	6	5626	1	1	1	12	1
510300	2004	7	3	8	5	5650	1	1	1	9	1
210200	2004	3	3	11	5	5634	1	1	0	12	1
510800	2004	10	1	7	3	5558	1	1	1	12	1
210900	2004	18	3	11	5	5586	1	1	1	9	1
510400	2004	2	3	11	5	5600	1	1	0	12	0
440200	2004	28	3	11	4	5672	1	1	0	9	1
510400	2004	29	1	3	6	5700	1	1	1	6	1
440200	2004	24	3	7	6	5640	1	1	1	9	1
510400	2004	2	3	11	5	5590	1	1	0	12	0
441200	2004	7	3	3	6	5690	1	1	0	12	1
210400	2004	5	3	3	5	5600	1	1	1	9	0
210900	2004	27	3	7	6	5560	1	1	1	9	1
510400	2004	14	1	3	6	5640	1	1	0	6	1
211200	2004	19	2	3	6	5700	1	1	0	9	1
511100	2004	12	3	8	4	5639	1	1	0	9	1
210900	2004	30	1	2	6	5634	1	1	1	12	1
211322	2004	23	3	3	4	5700	1	1	0	9	1
510100	2004	3	3	11	8	5650	1	1	0	9	1
441200	2004	19	3	11	5	5560	1	1	0	9	1
210300	2004	26	1	11	3	5584	1	1	0	9	1
310100	2004	1	3	11	5	5700	1	1	0	12	1
210900	2004	22	3	11	5	5560	1	1	1	12	1
210900	2004	24	3	11	5	5555	1	1	1	9	1
440881	2004	9	2	9	3	5590	1	1	0	14	1
211100	2004	9	2	1	1	5609	1	1	0	12	1
210682	2004	4	1	13	1	5660	1	0	1	14	0
510100	2004	14	1	10	5	5570	1	1	0	6	1
510623	2004	6	3	11	4	5650	1	1	0	9	1
211000	2004	33	1	4	6	5630	1	1	0	14	1
210900	2004	15	3	8	4	5661	1	0	1	12	1
210800	2004	8	1	15	3	5650	1	1	0	14	0
510100	2004	26	1	3	6	5650	1	1	1	12	1
510700	2004	19	3	3	6	5600	1	1	1	12	1
440500	2004	28	1	3	6	5582	1	1	0	6	1
510100	2004	25	3	10	5	5690	1	1	0	12	0
210200	2004	22	3	11	5	5610	1	1	0	9	1
211300	2004	24	1	4	6	5670	1	1	1	12	1
310100	2004	31	1	15	3	5700	1	1	0	9	1
210600	2004	6	1	7	3	5646	1	1	0	14	1
510800	2004	23	3	3	6	5673	1	1	1	12	1
510500	2004	3	3	13	5	5670	1	1	0	9	1
310100	2004	8	1	15	3	5600	1	1	1	16	1
210800	2004	4	3	8	4	5600	1	1	1	12	0
440800	2004	5	3	7	5	5580	1	1	1	12	0
440400	2004	7	3	8	3	5600	1	1	0	12	0
510100	2004	32	1	13	1	5660	1	1	1	14	1
210900	2004	14	2	3	6	5600	1	1	1	12	1
441400	2004	7	3	8	5	5650	1	1	1	9	1
210100	2004	8	3	8	5	5553	1	1	0	12	1
210281	2004	16	3	8	5	5605	1	1	0	12	1
511923	2004	12	1	15	3	5665	1	1	0	9	1
511000	2004	15	3	7	6	5575	1	1	1	12	1
440102	2004	12	1	13	1	5704	1	1	0	14	1
211200	2004	26	1	3	6	5610	1	1	1	12	1
210700	2004	26	3	11	6	5555	1	1	1	9	1
510700	2004	5	3	11	5	5627	1	1	1	9	1
211200	2004	34	3	11	5	5570	1	1	0	9	1
440112	2004	0	1	10	5	5650	1	1	0	12	0
210100	2004	26	1	7	6	5550	1	1	1	9	1
441481	2004	35	3	1	7	5620	1	1	1	9	1
210281	2004	28	1	10	3	5565	1	1	0	12	1
210400	2004	16	1	3	6	5585	1	1	0	12	1
510700	2004	28	1	14	8	5623	1	1	1	12	1
310100	2004	28	3	3	3	5600	1	1	1	9	1
210600	2004	25	1	3	6	5620	1	1	1	12	1
211200	2004	4	1	13	1	5600	1	1	0	12	1
210500	2004	4	3	15	5	5663	1	1	0	12	1
210400	2004	3	3	8	6	5550	1	0	0	12	0
510100	2004	32	1	13	1	5660	1	1	0	14	1
513223	2004	6	3	8	5	5640	1	0	0	12	1
210200	2004	28	1	3	6	5574	1	1	1	9	1
210900	2004	28	3	12	1	5620	1	1	0	12	1
441400	2004	30	1	3	6	5550	1	1	1	12	1
510500	2004	20	3	8	4	5620	1	1	0	9	1
510300	2004	7	3	8	5	5580	1	1	0	12	1
210200	2004	19	1	3	6	5676	1	1	0	9	1
210600	2004	18	1	3	6	5616	1	1	1	9	1
211400	2004	0	1	8	3	5561	1	0	1	14	0
511300	2004	26	3	3	6	5550	1	1	1	6	1
510800	2004	36	1	3	6	5718	1	1	1	12	1
510500	2004	32	1	3	6	5680	1	1	1	6	1
511000	2004	13	3	15	3	5715	1	1	0	12	1
211200	2004	29	3	3	6	5563	1	1	0	9	1
211400	2004	36	1	3	1	5614	1	1	1	16	1
210800	2004	2	3	3	1	5600	1	1	1	14	0
510100	2004	7	3	3	6	5589	1	1	0	9	1
210400	2004	25	1	3	6	5640	1	1	0	9	1
510800	2004	25	3	11	8	5590	1	1	0	9	1
[truncated: 38,985 more rows]
